# Supplementary material for: Motor memories of object dynamics are categorically organized
Source: eLife. 2021 Nov 19;10:e71627. doi: 10.7554/eLife.71627 (PMC8635978; doi:10.7554/eLife.71627)
Supplement: Figure 2—source data 1. [file elife-71627-fig2-data1.txt]

ObjID	RF	ExperimentName	Block	AF	RT	Phase	Subject	Trial
2	7.3575	Linear+	1	11.8641371814402	1.98893321580948	1	1	1
5	11.772	Linear+	1	11.1497480650546	3.01743584607606	1	1	2
4	10.3005	Linear+	1	13.7313884377776	4.1578801874165	1	1	3
1	5.886	Linear+	1	7.86608144159004	1.87898023102847	1	1	4
4	10.3005	Linear+	2	8.92740394837593	1.78581540460642	1	1	5
1	5.886	Linear+	2	6.54911653954213	2.02528957760772	1	1	6
5	11.772	Linear+	2	12.2218716544826	2.62554818356271	1	1	7
2	7.3575	Linear+	2	8.49674276068652	3.94660356769934	1	1	8
4	10.3005	Linear+	3	10.7869754864413	4.3992705278377	1	1	9
2	7.3575	Linear+	3	9.65971907961575	2.35922773854177	1	1	10
5	11.772	Linear+	3	13.7431108370932	2.42911317472407	1	1	11
1	5.886	Linear+	3	5.37197317439546	6.02623054355538	1	1	12
5	11.772	Linear+	4	15.7377176813537	2.94580848596458	1	1	13
4	10.3005	Linear+	4	11.732300937402	3.75866075737667	1	1	14
2	7.3575	Linear+	4	10.3686072695841	1.78482001950403	1	1	15
1	5.886	Linear+	4	8.96608428130155	2.15984464225538	1	1	16
2	7.3575	Linear+	5	7.7344772260451	1.92617145156309	1	1	17
4	10.3005	Linear+	5	10.8142032829599	3.62618026332228	1	1	18
5	11.772	Linear+	5	13.1594533176711	2.34938834658512	1	1	19
1	5.886	Linear+	5	6.18393792420257	1.82577924780465	1	1	20
2	7.3575	Linear+	6	8.73786921916846	1.45519706759958	1	1	21
1	5.886	Linear+	6	5.7703934131041	1.08017167838126	1	1	22
5	11.772	Linear+	6	13.3213584980731	1.36198829707136	1	1	23
4	10.3005	Linear+	6	11.7837162858923	2.78503948454585	1	1	24
1	5.886	Linear+	7	6.48828843780848	1.6661277552252	1	1	25
4	10.3005	Linear+	7	12.1907624801338	1.95157461696452	1	1	26
5	11.772	Linear+	7	13.6591530229523	1.31807127274139	1	1	27
2	7.3575	Linear+	7	9.28894918548005	2.22826025028212	1	1	28
4	10.3005	Linear+	8	10.9595519977814	1.78883962777298	1	1	29
5	11.772	Linear+	8	10.9768789645687	1.98792150254097	1	1	30
1	5.886	Linear+	8	4.73459573730037	2.62705275822081	1	1	31
2	7.3575	Linear+	8	10.0885209724754	4.91877110818094	1	1	32
5	11.772	Linear+	9	12.3898497094781	4.47958553554197	1	1	33
1	5.886	Linear+	9	5.15767709843942	1.88396354376514	1	1	34
4	10.3005	Linear+	9	10.2572435363392	2.87881058633957	1	1	35
2	7.3575	Linear+	9	8.37347488713138	1.66555213853226	1	1	36
4	10.3005	Linear+	10	13.4974682842562	7.08905988483067	1	1	37
1	5.886	Linear+	10	5.01427505986365	1.25664226661656	1	1	38
2	7.3575	Linear+	10	8.85422530006173	0.986365319107025	1	1	39
5	11.772	Linear+	10	7.94771160489276	3.23934234068281	1	1	40
4	10.3005	Linear+	11	9.54635747891658	1.50568842306285	1	1	41
5	11.772	Linear+	11	12.5360575617436	1.02587107054741	1	1	42
2	7.3575	Linear+	11	7.79726805398431	4.67835443629804	1	1	43
1	5.886	Linear+	11	4.93401605998619	0.517635255232223	1	1	44
5	11.772	Linear+	12	11.2336515799051	0.883636006880829	1	1	45
2	7.3575	Linear+	12	10.6201220544776	1.25268065434818	1	1	46
4	10.3005	Linear+	12	10.7148417998794	3.01549949502601	1	1	47
1	5.886	Linear+	12	6.51359849998076	1.58689065556686	1	1	48
2	7.3575	Linear+	13	8.40829136302062	1.50601714893194	1	1	49
5	11.772	Linear+	13	12.9828247210056	1.60478050557694	1	1	50
1	5.886	Linear+	13	4.50559151492556	1.63970304003793	1	1	51
4	10.3005	Linear+	13	8.25560770262619	1.73138628581093	1	1	52
1	5.886	Linear+	14	7.01322885789605	1.33542996114268	1	1	53
4	10.3005	Linear+	14	10.3470798077562	2.07744305597534	1	1	54
5	11.772	Linear+	14	8.2509893381073	2.14825796110078	1	1	55
2	7.3575	Linear+	14	9.02782349971716	1.13696866912975	1	1	56
1	5.886	Linear+	15	6.46732143320102	1.61271420516226	1	1	57
4	10.3005	Linear+	15	8.95507377452674	1.94485832241331	1	1	58
2	7.3575	Linear+	15	8.21615213814394	2.54985343874128	1	1	59
5	11.772	Linear+	15	8.32344768273359	4.15923913335069	1	1	60
2	7.3575	Linear+	16	8.40179783765123	5.14588012507719	2	1	61
5	11.772	Linear+	16	10.8614283554298	2.65301810420527	2	1	62
1	5.886	Linear+	16	5.76159774334042	4.16303161190814	2	1	63
4	10.3005	Linear+	16	8.64340440620069	1.45165599020762	2	1	64
5	11.772	Linear+	17	13.0603464756218	1.06567344470439	2	1	65
1	5.886	Linear+	17	8.82949688825487	1.02879488654117	2	1	66
4	10.3005	Linear+	17	8.11501741725615	2.72138772421394	2	1	67
2	7.3575	Linear+	17	7.40483709994751	2.53454223910039	2	1	68
4	10.3005	Linear+	18	8.26354836928331	1.81286581232852	2	1	69
2	7.3575	Linear+	18	8.66611723759956	1.62732638692837	2	1	70
1	5.886	Linear+	18	8.30981229500352	1.50716557193893	2	1	71
5	11.772	Linear+	18	10.472541342143	1.34606009152127	2	1	72
1	5.886	Linear+	19	8.99035796209844	2.08906780498934	2	1	73
2	7.3575	Linear+	19	8.07440431808639	2.01786711149003	2	1	74
4	10.3005	Linear+	19	9.00274310057355	1.76311265301555	2	1	75
5	11.772	Linear+	19	10.2812982926835	2.75710917274454	2	1	76
1	5.886	Linear+	20	6.21522342677352	0.348587388603607	2	1	77
2	7.3575	Linear+	20	9.15192370369553	2.13332846200994	2	1	78
5	11.772	Linear+	20	12.1848576979574	2.45299909582447	2	1	79
4	10.3005	Linear+	20	9.72474738882286	2.38618770316165	2	1	80
2	7.3575	Linear+	21	10.4990975039356	1.25464689760998	2	1	81
5	11.772	Linear+	21	12.11298188388	1.61272774607869	2	1	82
1	5.886	Linear+	21	7.11846188591059	1.43822876637397	2	1	83
4	10.3005	Linear+	21	8.62440630207374	3.82681832152421	2	1	84
5	11.772	Linear+	22	11.0732881921143	4.50295741279586	2	1	85
1	5.886	Linear+	22	8.06964764935856	5.19610874939928	2	1	86
2	7.3575	Linear+	22	7.93579181763009	3.29219892474904	2	1	87
4	10.3005	Linear+	22	7.08945149502719	2.01217532778599	2	1	88
5	11.772	Linear+	23	12.3098269901525	2.69080594768148	2	1	89
2	7.3575	Linear+	23	8.23346176767117	2.14626361405016	2	1	90
1	5.886	Linear+	23	3.68842901865773	7.03971729632354	2	1	91
4	10.3005	Linear+	23	9.27222208558432	2.56215727748889	2	1	92
2	7.3575	Linear+	24	8.3686070513461	2.80350597320483	2	1	93
1	5.886	Linear+	24	6.65253346298491	1.55985915402997	2	1	94
5	11.772	Linear+	24	9.64625678554555	2.02755014418521	2	1	95
4	10.3005	Linear+	24	10.9244652056419	1.22273044659731	2	1	96
2	7.3575	Linear+	25	9.28162679543348	1.13197437036655	2	1	97
5	11.772	Linear+	25	12.5235376500778	1.1867915769368	2	1	98
4	10.3005	Linear+	25	9.2399289756527	3.80069968214615	2	1	99
1	5.886	Linear+	25	5.68157174607968	1.26563139121675	2	1	100
2	7.3575	Linear+	26	9.0431561772664	1.49156490327315	2	1	101
5	11.772	Linear+	26	15.2419533954661	1.53349141288732	2	1	102
1	5.886	Linear+	26	6.71130923607242	1.79931953062585	2	1	103
4	10.3005	Linear+	26	11.8248821837967	2.01441213388747	2	1	104
5	11.772	Linear+	27	12.2917727070404	1.72296792361288	2	1	105
2	7.3575	Linear+	27	8.79471910584435	1.61376758626522	2	1	106
4	10.3005	Linear+	27	9.13822221627164	1.83870341381833	2	1	107
1	5.886	Linear+	27	6.08969657370823	1.29541042134478	2	1	108
2	7.3575	Linear+	28	6.9052081282492	2.56321781228355	2	1	109
5	11.772	Linear+	28	11.16621632076	2.48338951110393	2	1	110
1	5.886	Linear+	28	5.70331264671708	1.40227891068693	2	1	111
4	10.3005	Linear+	28	8.75295784768379	2.82650074871048	2	1	112
1	5.886	Linear+	29	5.23992145904545	7.20017996644408	2	1	113
5	11.772	Linear+	29	10.6583152581115	4.25197116142484	2	1	114
4	10.3005	Linear+	29	10.1673762173847	1.06524626711425	2	1	115
2	7.3575	Linear+	29	9.1105234398097	1.29473260905611	2	1	116
5	11.772	Linear+	30	13.9321905979431	2.03921066165772	2	1	117
2	7.3575	Linear+	30	8.60348180854044	3.14835887925156	2	1	118
1	5.886	Linear+	30	4.29771973342514	1.69178421502158	2	1	119
4	10.3005	Linear+	30	8.39121289613882	1.50609175171682	2	1	120
3	11.772	Linear+	31	7.60111410234532	1.93802782428387	3	1	121
1	5.886	Linear+	31	7.09661400248578	1.90000212055861	3	1	122
2	7.3575	Linear+	31	9.00051123742523	4.42618373797254	3	1	123
5	11.772	Linear+	31	11.6188290326238	4.73269847726007	3	1	124
4	10.3005	Linear+	31	9.65976407902355	11.1054500144735	3	1	125
3	11.772	Linear+	32	9.58505261352485	7.520032508419	3	1	126
2	7.3575	Linear+	32	8.89801231660419	1.49166122262212	3	1	127
4	10.3005	Linear+	32	11.7794649818466	0.958500923464952	3	1	128
5	11.772	Linear+	32	13.7795077986047	0.747613924456505	3	1	129
1	5.886	Linear+	32	5.19542320695777	1.01629483224976	3	1	130
3	11.772	Linear+	33	10.3524469498738	0.707729538333951	3	1	131
4	10.3005	Linear+	33	10.9757839839307	2.48929922691587	3	1	132
1	5.886	Linear+	33	7.51970257257753	3.74631552941279	3	1	133
5	11.772	Linear+	33	12.953516526166	1.25278157249896	3	1	134
2	7.3575	Linear+	33	8.92839455987136	1.94896122009278	3	1	135
3	11.772	Linear+	34	8.90416705885684	1.74749818794434	3	1	136
5	11.772	Linear+	34	14.4803706790242	1.38998222563101	3	1	137
4	10.3005	Linear+	34	9.08370179484393	1.74138919072074	3	1	138
1	5.886	Linear+	34	6.59841030294508	1.56391708564732	3	1	139
2	7.3575	Linear+	34	7.5748794497614	0.919623163960314	3	1	140
3	11.772	Linear+	35	9.32492268805362	1.14549740257119	3	1	141
1	5.886	Linear+	35	10.3570105446224	2.08049282804084	3	1	142
4	10.3005	Linear+	35	10.7138973729386	3.68380759328606	3	1	143
5	11.772	Linear+	35	9.37029021087113	2.47801938803744	3	1	144
2	7.3575	Linear+	35	9.17781671215459	2.01270470097186	3	1	145
3	11.772	Linear+	36	9.43134424440295	0.984948632661253	3	1	146
2	7.3575	Linear+	36	10.5051202082274	1.05226282765505	3	1	147
4	10.3005	Linear+	36	11.9600302090075	0.904633880445971	3	1	148
1	5.886	Linear+	36	6.30881109398013	1.0417801144233	3	1	149
5	11.772	Linear+	36	11.3407693850348	1.22583003901572	3	1	150
3	11.772	Linear+	37	8.11474645051113	1.41336330048852	3	1	151
4	10.3005	Linear+	37	10.0353945919179	1.34759915719292	3	1	152
2	7.3575	Linear+	37	8.96960985174294	1.25230559651186	3	1	153
5	11.772	Linear+	37	12.8299135927846	0.933104295970709	3	1	154
1	5.886	Linear+	37	5.91444370300505	1.11960384899272	3	1	155
3	11.772	Linear+	38	8.72914655357306	2.95877429668352	3	1	156
5	11.772	Linear+	38	12.8938071654727	2.30106234876649	3	1	157
4	10.3005	Linear+	38	10.0235808500421	1.25569414697719	3	1	158
2	7.3575	Linear+	38	9.45691293043609	1.2662090518216	3	1	159
1	5.886	Linear+	38	1.32991017014828	1.22141558361778	3	1	160
3	11.772	Linear+	39	9.8176035051147	1.23928076783639	3	1	161
4	10.3005	Linear+	39	10.8119392192009	2.47745858970589	3	1	162
5	11.772	Linear+	39	15.4382666165988	1.05319255208718	3	1	163
2	7.3575	Linear+	39	9.40664881559456	1.29260310833014	3	1	164
1	5.886	Linear+	39	9.04049410187682	1.33796568936167	3	1	165
3	11.772	Linear+	40	9.37098583995626	0.586967813241637	3	1	166
5	11.772	Linear+	40	14.8182162735287	0.737545103387452	3	1	167
2	7.3575	Linear+	40	9.81756648960192	2.07966427724848	3	1	168
1	5.886	Linear+	40	3.8353460785529	4.95898660803365	3	1	169
4	10.3005	Linear+	40	8.19343758100442	1.12002106251228	3	1	170
3	11.772	Linear+	41	9.70479594694424	1.94487697310953	3	1	171
2	7.3575	Linear+	41	7.00909182337872	5.44409479356873	3	1	172
1	5.886	Linear+	41	5.97554138141827	1.06620818315903	3	1	173
4	10.3005	Linear+	41	8.0163095235234	1.13667383483608	3	1	174
5	11.772	Linear+	41	11.2000193276901	0.841284363588425	3	1	175
3	11.772	Linear+	42	8.62673396078311	1.04026506471664	3	1	176
1	5.886	Linear+	42	7.93520507295035	1.894012947671	3	1	177
5	11.772	Linear+	42	7.94037179729941	1.87878248255074	3	1	178
2	7.3575	Linear+	42	10.5111576195057	0.963505186298739	3	1	179
4	10.3005	Linear+	42	10.0116297120626	0.666372258187975	3	1	180
3	11.772	Linear+	43	8.52829623269763	1.26684343098208	3	1	181
5	11.772	Linear+	43	11.2672930383995	0.799961318967017	3	1	182
1	5.886	Linear+	43	6.13377863332286	1.31015775678623	3	1	183
2	7.3575	Linear+	43	6.88241748475413	1.25987500339863	3	1	184
4	10.3005	Linear+	43	8.19964323973997	2.96108493910292	3	1	185
3	11.772	Linear+	44	8.14226402285982	4.06619055441877	3	1	186
1	5.886	Linear+	44	9.81134255694292	1.97440511305005	3	1	187
5	11.772	Linear+	44	10.5585726895387	1.51950926696888	3	1	188
4	10.3005	Linear+	44	10.1942888702384	2.27895488652073	3	1	189
2	7.3575	Linear+	44	8.04817236894183	1.90503474267021	3	1	190
3	11.772	Linear+	45	7.80285868703579	2.15032537800235	3	1	191
2	7.3575	Linear+	45	7.30390071263376	1.35949906784842	3	1	192
5	11.772	Linear+	45	14.2273750121368	0.665105288289943	3	1	193
4	10.3005	Linear+	45	10.6155901249031	1.73572295591563	3	1	194
1	5.886	Linear+	45	6.61550448132799	1.26874631297452	3	1	195
3	11.772	Linear+	46	7.29667953172645	1.97294627092104	3	1	196
4	10.3005	Linear+	46	11.2912296105854	1.49327105874382	3	1	197
1	5.886	Linear+	46	6.70566269138318	1.31872736846596	3	1	198
2	7.3575	Linear+	46	8.11982364776331	1.1770707318712	3	1	199
5	11.772	Linear+	46	12.8370671767215	1.29326559127945	3	1	200
3	11.772	Linear+	47	8.99890378305579	1.58443157404467	3	1	201
5	11.772	Linear+	47	13.6352684642108	1.31073669483603	3	1	202
1	5.886	Linear+	47	6.08193499663429	2.06841024275797	3	1	203
4	10.3005	Linear+	47	7.78966958549002	2.12049959338927	3	1	204
2	7.3575	Linear+	47	7.20091292269444	1.14751448814186	3	1	205
3	11.772	Linear+	48	7.15144024215704	1.31076786449273	3	1	206
1	5.886	Linear+	48	5.83564318698447	1.5873369948312	3	1	207
4	10.3005	Linear+	48	7.69468333004185	4.14781085536947	3	1	208
5	11.772	Linear+	48	11.7397032364837	1.99828107007986	3	1	209
2	7.3575	Linear+	48	8.19375064038405	1.13246925253886	3	1	210
3	11.772	Linear+	49	6.47628517688963	2.07950791798701	3	1	211
4	10.3005	Linear+	49	9.93281731369598	2.30987263107415	3	1	212
5	11.772	Linear+	49	13.2875516369024	1.14597107915739	3	1	213
1	5.886	Linear+	49	8.59446536698243	1.04372055329717	3	1	214
2	7.3575	Linear+	49	7.73995985572004	1.26667378629317	3	1	215
3	11.772	Linear+	50	4.08896517240777	4.11955428412879	3	1	216
2	7.3575	Linear+	50	12.6826779615359	3.48375256095776	3	1	217
5	11.772	Linear+	50	13.4458914406997	1.36238558244975	3	1	218
4	10.3005	Linear+	50	11.2566413807689	1.10954831335111	3	1	219
1	5.886	Linear+	50	7.02517232600044	1.10705499630435	3	1	220
3	11.772	Linear+	51	10.3044319424683	1.33549076752214	4	1	221
4	10.3005	Linear+	51	13.385638009736	0.844266942049732	4	1	222
2	7.3575	Linear+	51	10.336406321379	0.652783565313078	4	1	223
1	5.886	Linear+	51	6.59422077499698	0.467758694737412	4	1	224
5	11.772	Linear+	51	11.0848531528063	0.799927083442449	4	1	225
3	11.772	Linear+	52	10.976185569695	0.787916801543562	4	1	226
2	7.3575	Linear+	52	12.2247315100611	1.57290007851177	4	1	227
1	5.886	Linear+	52	6.57114167945981	0.706156237137726	4	1	228
5	11.772	Linear+	52	11.7411086265197	1.67908053600568	4	1	229
4	10.3005	Linear+	52	10.3753229956161	1.50658561193318	4	1	230
3	11.772	Linear+	53	10.1595019202982	1.43871649485458	4	1	231
1	5.886	Linear+	53	8.97472380077389	1.04225890078928	4	1	232
2	7.3575	Linear+	53	8.87530571917122	1.01388965890431	4	1	233
5	11.772	Linear+	53	11.8443938591929	6.386346872802	4	1	234
4	10.3005	Linear+	53	8.91647802243818	1.59524131318275	4	1	235
3	11.772	Linear+	54	9.80074938091877	2.05650036803189	4	1	236
5	11.772	Linear+	54	10.2228581222662	1.39926414061296	4	1	237
4	10.3005	Linear+	54	9.7957553020903	5.33780166543053	4	1	238
2	7.3575	Linear+	54	9.40510713030338	1.10308980719012	4	1	239
1	5.886	Linear+	54	8.07998017555036	0.946470713424899	4	1	240
3	11.772	Linear+	55	8.30361904534874	0.905595796490756	4	1	241
5	11.772	Linear+	55	10.0117435896713	6.25277544076322	4	1	242
1	5.886	Linear+	55	10.7231352192221	1.46508321404127	4	1	243
2	7.3575	Linear+	55	10.4935628752996	0.972415109312242	4	1	244
4	10.3005	Linear+	55	8.92648468367793	1.1459347997209	4	1	245
3	11.772	Linear+	56	7.92485808663417	0.630318162993289	4	1	246
4	10.3005	Linear+	56	9.75449417462787	1.13995431345893	4	1	247
1	5.886	Linear+	56	5.5678324434671	1.19879623807793	4	1	248
2	7.3575	Linear+	56	7.31830131233139	1.41222407508515	4	1	249
5	11.772	Linear+	56	11.9617071825714	0.975393344460731	4	1	250
3	11.772	Linear+	57	7.83788484077294	1.01329130369133	4	1	251
2	7.3575	Linear+	57	11.2491028675406	1.07015216668715	4	1	252
5	11.772	Linear+	57	12.0668930089795	0.814437580590808	4	1	253
4	10.3005	Linear+	57	12.3542913818798	0.972402590351765	4	1	254
1	5.886	Linear+	57	8.23913198366992	0.96043318669117	4	1	255
3	11.772	Linear+	58	10.0086813982265	0.999331896292931	4	1	256
1	5.886	Linear+	58	6.70665580454852	0.827795055930372	4	1	257
4	10.3005	Linear+	58	8.36719936109716	2.05251371784256	4	1	258
5	11.772	Linear+	58	8.77260450757902	2.25198368038532	4	1	259
2	7.3575	Linear+	58	8.0682072317461	1.1220154095629	4	1	260
3	11.772	Linear+	59	8.5483179536669	1.53190303784073	4	1	261
2	7.3575	Linear+	59	8.54581026843746	1.17290242901047	4	1	262
1	5.886	Linear+	59	6.48999207898768	2.34572540094526	4	1	263
4	10.3005	Linear+	59	8.46396119934155	2.45244110787179	4	1	264
5	11.772	Linear+	59	7.92803466570277	2.99460586096851	4	1	265
3	11.772	Linear+	60	10.3896980384479	1.0258401563797	4	1	266
4	10.3005	Linear+	60	12.0407067938574	1.17292516753052	4	1	267
2	7.3575	Linear+	60	10.5532131850122	0.786917328617347	4	1	268
5	11.772	Linear+	60	14.6909258333345	1.14802674356545	4	1	269
1	5.886	Linear+	60	10.7140798069917	0.639292980210078	4	1	270
3	11.772	Linear+	61	9.90131139090664	0.57348361536337	4	1	271
5	11.772	Linear+	61	15.3369989759322	1.33600149001179	4	1	272
1	5.886	Linear+	61	9.18258239871037	1.27964521776987	4	1	273
4	10.3005	Linear+	61	11.1127380156915	0.842882191727624	4	1	274
2	7.3575	Linear+	61	8.50584599070692	0.732400832587519	4	1	275
3	11.772	Linear+	62	9.65816128845341	0.945520038895644	4	1	276
1	5.886	Linear+	62	7.27687202177907	0.665314022794217	4	1	277
4	10.3005	Linear+	62	9.31518340812622	1.21187165357328	4	1	278
5	11.772	Linear+	62	8.82888136481301	5.50716352802701	4	1	279
2	7.3575	Linear+	62	9.94861808383962	1.49562615624736	4	1	280
3	11.772	Linear+	63	5.8576144004078	2.63758912414031	4	1	281
4	10.3005	Linear+	63	13.2582215857434	1.41279304906436	4	1	282
5	11.772	Linear+	63	14.9146419538238	0.946012366178061	4	1	283
1	5.886	Linear+	63	8.4499005977072	0.705684859952433	4	1	284
2	7.3575	Linear+	63	11.9002503068357	0.798426596608179	4	1	285
3	11.772	Linear+	64	10.2999591160423	0.560530579093898	4	1	286
2	7.3575	Linear+	64	9.81401616322167	0.906684946052222	4	1	287
4	10.3005	Linear+	64	9.05665885640263	0.655266918289256	4	1	288
1	5.886	Linear+	64	6.6024257394354	3.73369309589549	4	1	289
5	11.772	Linear+	64	13.8872677332967	1.01032686494826	4	1	290
3	11.772	Linear+	65	10.2916645303447	0.878694083360436	4	1	291
5	11.772	Linear+	65	13.3923271031483	1.15995731289966	4	1	292
1	5.886	Linear+	65	9.30588359524734	2.97281265017962	4	1	293
2	7.3575	Linear+	65	10.4316578876513	1.23878690762004	4	1	294
4	10.3005	Linear+	65	10.8733747915149	0.824876349716394	4	1	295
3	11.772	Linear+	66	10.0816244046007	0.959062232774485	4	1	296
1	5.886	Linear+	66	8.36220413964635	0.737088033585561	4	1	297
2	7.3575	Linear+	66	7.26878336018831	0.972474127268774	4	1	298
5	11.772	Linear+	66	9.35710109646568	1.19891912828179	4	1	299
4	10.3005	Linear+	66	7.35119420567975	1.38902541936601	4	1	300
3	11.772	Linear+	67	8.59949751165502	2.19994772695278	4	1	301
5	11.772	Linear+	67	7.52749048820282	4.44367604711524	4	1	302
2	7.3575	Linear+	67	5.41664246062756	1.26620113166293	4	1	303
1	5.886	Linear+	67	9.20406293508928	2.2518526145338	4	1	304
4	10.3005	Linear+	67	8.49802129641013	1.16250274970025	4	1	305
3	11.772	Linear+	68	9.26889435346818	0.826790217735381	4	1	306
4	10.3005	Linear+	68	9.99389471884865	1.19932893262066	4	1	307
1	5.886	Linear+	68	9.30154141627384	3.43782509377085	4	1	308
2	7.3575	Linear+	68	6.65272261060977	0.919542684928679	4	1	309
5	11.772	Linear+	68	11.385037016528	1.82563310810276	4	1	310
3	11.772	Linear+	69	7.33318522000729	1.2237304305015	4	1	311
2	7.3575	Linear+	69	8.77224768032002	1.13297614269367	4	1	312
4	10.3005	Linear+	69	9.19705773960993	1.49400610056609	4	1	313
5	11.772	Linear+	69	13.0728625540694	1.46611027977833	4	1	314
1	5.886	Linear+	69	5.93647499134879	0.68217476315532	4	1	315
3	11.772	Linear+	70	7.27896952702008	0.199969954494856	4	1	316
1	5.886	Linear+	70	6.55422721541734	0.613362380728159	4	1	317
4	10.3005	Linear+	70	8.37415719936615	1.02426659969449	4	1	318
2	7.3575	Linear+	70	7.06287432712693	1.20081868891737	4	1	319
5	11.772	Linear+	70	13.9827240292983	1.71940717356874	4	1	320
1	5.886	Linear+	1	6.62350799881671	1.90921450381987	1	17	1
4	10.3005	Linear+	1	8.26453882328593	1.41328639830274	1	17	2
2	7.3575	Linear+	1	8.95377772742648	1.30558654778934	1	17	3
5	11.772	Linear+	1	12.2035507572945	0.880742338587805	1	17	4
4	10.3005	Linear+	2	10.0609759205412	1.08315732271044	1	17	5
1	5.886	Linear+	2	8.23964685983793	0.574014521483175	1	17	6
2	7.3575	Linear+	2	8.55099012999318	0.90611571658402	1	17	7
5	11.772	Linear+	2	11.3785378465052	0.680709278312587	1	17	8
4	10.3005	Linear+	3	10.9409680978556	0.628370059449733	1	17	9
2	7.3575	Linear+	3	8.92104992261004	0.866788551947171	1	17	10
1	5.886	Linear+	3	9.81993193452382	0.696656645536876	1	17	11
5	11.772	Linear+	3	11.1010862862881	0.548080089666416	1	17	12
2	7.3575	Linear+	4	8.81987528710027	0.63985480049759	1	17	13
4	10.3005	Linear+	4	9.07491954447866	0.437382586841346	1	17	14
1	5.886	Linear+	4	6.59275637802716	0.440824534505449	1	17	15
5	11.772	Linear+	4	11.3739049376634	0.479791204178369	1	17	16
1	5.886	Linear+	5	9.03390780801047	0.533887420820768	1	17	17
4	10.3005	Linear+	5	9.22913910375945	0.613947961491678	1	17	18
5	11.772	Linear+	5	11.5722708156367	0.64381155847517	1	17	19
2	7.3575	Linear+	5	10.8508310051928	0.438874642538968	1	17	20
1	5.886	Linear+	6	4.71325485032779	0.413449400277921	1	17	21
2	7.3575	Linear+	6	5.98837265608855	0.536657943420941	1	17	22
4	10.3005	Linear+	6	9.78650797708198	0.337679286204642	1	17	23
5	11.772	Linear+	6	11.351238666035	0.375037141711822	1	17	24
4	10.3005	Linear+	7	9.98633237434819	0.332149738008816	1	17	25
2	7.3575	Linear+	7	8.49471896481235	0.172077966041936	1	17	26
5	11.772	Linear+	7	8.83560816995379	0.412967548044066	1	17	27
1	5.886	Linear+	7	5.16294596100465	0.973493272847167	1	17	28
5	11.772	Linear+	8	10.8958465251537	0.584044763714841	1	17	29
2	7.3575	Linear+	8	8.28060084251021	0.629873867640863	1	17	30
4	10.3005	Linear+	8	8.50043376508427	0.441326825858449	1	17	31
1	5.886	Linear+	8	6.21233254023664	0.361098684410547	1	17	32
4	10.3005	Linear+	9	8.42334055679552	0.597953584293354	1	17	33
1	5.886	Linear+	9	6.81178847853647	0.345116059705733	1	17	34
2	7.3575	Linear+	9	6.9635017958868	0.532620450922737	1	17	35
5	11.772	Linear+	9	7.95028124698661	0.69569881731592	1	17	36
1	5.886	Linear+	10	5.53406912239761	0.479226573511975	1	17	37
5	11.772	Linear+	10	10.0715393875353	0.571988749286866	1	17	38
4	10.3005	Linear+	10	9.29903925557005	0.545598014135184	1	17	39
2	7.3575	Linear+	10	8.84283283784349	0.293254605252905	1	17	40
4	10.3005	Linear+	11	7.44274669208471	0.290755411959388	1	17	41
2	7.3575	Linear+	11	7.66240495639488	0.279293153942591	1	17	42
5	11.772	Linear+	11	11.5973634894818	0.69216566008263	1	17	43
1	5.886	Linear+	11	6.35350790572413	0.27928242340504	1	17	44
5	11.772	Linear+	12	12.3329097157027	0.639314441285181	1	17	45
4	10.3005	Linear+	12	10.6282676218779	0.371005525460372	1	17	46
1	5.886	Linear+	12	5.45477164707518	0.451807750667274	1	17	47
2	7.3575	Linear+	12	7.32689242355622	0.534586949673523	1	17	48
4	10.3005	Linear+	13	9.32951560168158	0.305363761390657	1	17	49
1	5.886	Linear+	13	4.07510691024876	0.307191018642265	1	17	50
5	11.772	Linear+	13	12.5288052772458	0.590424068289141	1	17	51
2	7.3575	Linear+	13	7.80168843032342	1.46722543315837	1	17	52
1	5.886	Linear+	14	5.36763601122931	0.532129401085266	1	17	53
2	7.3575	Linear+	14	6.31769120581943	0.494695665348258	1	17	54
4	10.3005	Linear+	14	11.2414442111781	0.413428194691807	1	17	55
5	11.772	Linear+	14	12.0009957508279	0.706136819974538	1	17	56
1	5.886	Linear+	15	5.87397959530092	0.656826167591068	1	17	57
2	7.3575	Linear+	15	8.22987968279065	1.33253986969551	1	17	58
4	10.3005	Linear+	15	13.634752557025	0.866256879360399	1	17	59
5	11.772	Linear+	15	13.1404758534872	0.45287032937385	1	17	60
2	7.3575	Linear+	16	5.20018952519764	1.01983795355363	2	17	61
1	5.886	Linear+	16	7.06335921374986	1.67862208318424	2	17	62
4	10.3005	Linear+	16	11.5428180381633	1.59230906605233	2	17	63
5	11.772	Linear+	16	13.5617448035441	0.759595591588587	2	17	64
2	7.3575	Linear+	17	10.6748911768453	0.532093632626761	2	17	65
1	5.886	Linear+	17	6.14131540087246	0.759992876966978	2	17	66
5	11.772	Linear+	17	13.1411901209675	0.47021598783668	2	17	67
4	10.3005	Linear+	17	8.84497473606793	0.358550181742093	2	17	68
1	5.886	Linear+	18	7.29595419182345	0.479752625340982	2	17	69
2	7.3575	Linear+	18	6.73792880738412	0.589000739129646	2	17	70
5	11.772	Linear+	18	8.44378784846086	0.536156674023898	2	17	71
4	10.3005	Linear+	18	8.33169634792455	0.292740050428417	2	17	72
5	11.772	Linear+	19	11.5954370192144	0.522035031117281	2	17	73
1	5.886	Linear+	19	8.94635937830586	0.310676654923541	2	17	74
2	7.3575	Linear+	19	8.08501298035907	0.705692013644134	2	17	75
4	10.3005	Linear+	19	9.29934109121314	0.324639383678801	2	17	76
5	11.772	Linear+	20	10.2774365910953	0.624877013987767	2	17	77
1	5.886	Linear+	20	4.45954386294004	1.37355505008478	2	17	78
2	7.3575	Linear+	20	7.70346281550019	0.70464323134298	2	17	79
4	10.3005	Linear+	20	7.26148319102961	0.373077541163747	2	17	80
5	11.772	Linear+	21	10.6336936005258	0.25586455813307	2	17	81
4	10.3005	Linear+	21	9.46625957048411	0.452803646747638	2	17	82
2	7.3575	Linear+	21	6.18488436954507	0.293264824812477	2	17	83
1	5.886	Linear+	21	7.29348781274538	0.73661205759846	2	17	84
4	10.3005	Linear+	22	8.80700337561171	0.719179277390272	2	17	85
5	11.772	Linear+	22	10.3304688806032	0.412924114915882	2	17	86
1	5.886	Linear+	22	6.56018481114032	0.265837315342139	2	17	87
2	7.3575	Linear+	22	7.50147979774543	0.547188688582682	2	17	88
4	10.3005	Linear+	23	10.1981064704819	0.426418276864731	2	17	89
1	5.886	Linear+	23	4.03839677207942	1.2527256204103	2	17	90
5	11.772	Linear+	23	11.9715268032793	0.651824459647175	2	17	91
2	7.3575	Linear+	23	5.81337877810572	0.519612484520561	2	17	92
4	10.3005	Linear+	24	8.58549365332578	0.363075402720907	2	17	93
2	7.3575	Linear+	24	7.71338508289659	0.279762742704959	2	17	94
1	5.886	Linear+	24	7.92723631528096	0.559553589198743	2	17	95
5	11.772	Linear+	24	8.39580563950283	0.252841612411451	2	17	96
4	10.3005	Linear+	25	8.60356975155661	0.26632095599892	2	17	97
2	7.3575	Linear+	25	8.46528777723097	0.305072503942834	2	17	98
5	11.772	Linear+	25	11.311266948622	0.924679035569944	2	17	99
1	5.886	Linear+	25	5.2744323953787	0.830846360929806	2	17	100
5	11.772	Linear+	26	13.2105077940904	0.666277471772938	2	17	101
1	5.886	Linear+	26	3.2337886704063	1.19887850553249	2	17	102
2	7.3575	Linear+	26	6.89198027369727	0.666767499654451	2	17	103
4	10.3005	Linear+	26	7.84371086377965	0.86521014097116	2	17	104
2	7.3575	Linear+	27	10.2452407967669	0.412936633876358	2	17	105
1	5.886	Linear+	27	5.96596878668024	0.401958782983309	2	17	106
4	10.3005	Linear+	27	10.8163338425095	1.37593211964141	2	17	107
5	11.772	Linear+	27	11.489777724296	0.573024501649565	2	17	108
4	10.3005	Linear+	28	9.08391404618359	0.549574444764941	2	17	109
1	5.886	Linear+	28	5.50137719521064	0.565500606403116	2	17	110
5	11.772	Linear+	28	10.6711015620426	0.492685477980298	2	17	111
2	7.3575	Linear+	28	7.70250291831892	0.46628912207085	2	17	112
4	10.3005	Linear+	29	10.1929705968533	0.451827423319451	2	17	113
5	11.772	Linear+	29	12.74300637841	1.02727677096664	2	17	114
2	7.3575	Linear+	29	7.60148739188654	0.56402132515496	2	17	115
1	5.886	Linear+	29	7.17673199693948	0.587457585634161	2	17	116
5	11.772	Linear+	30	12.2158219228331	0.690694043504154	2	17	117
4	10.3005	Linear+	30	8.06978818344334	0.507681148719374	2	17	118
1	5.886	Linear+	30	5.74707701670199	0.425906276930136	2	17	119
2	7.3575	Linear+	30	9.00267080504861	0.58697394497738	2	17	120
3	11.772	Linear+	31	13.0505300454857	1.90803648280572	3	17	121
4	10.3005	Linear+	31	11.4513235519053	0.90662950494154	3	17	122
5	11.772	Linear+	31	12.5717801771927	0.559519098185185	3	17	123
2	7.3575	Linear+	31	9.20210241872468	0.63934484447491	3	17	124
1	5.886	Linear+	31	6.88346887171117	0.550045310972256	3	17	125
3	11.772	Linear+	32	9.61101477915304	0.399941441923648	3	17	126
2	7.3575	Linear+	32	9.45504147962744	0.214948762960637	3	17	127
5	11.772	Linear+	32	10.5149407983903	0.506206466273026	3	17	128
1	5.886	Linear+	32	6.97127951530449	0.205926935769813	3	17	129
4	10.3005	Linear+	32	10.6938250707361	0.535680442547808	3	17	130
3	11.772	Linear+	33	9.11203691680427	0.51572368661414	3	17	131
5	11.772	Linear+	33	15.5457918144944	0.616911378278786	3	17	132
2	7.3575	Linear+	33	7.77844516247131	0.747060024327661	3	17	133
4	10.3005	Linear+	33	7.41935735535053	0.185510810633349	3	17	134
1	5.886	Linear+	33	5.99108374729623	0.653310894587032	3	17	135
3	11.772	Linear+	34	8.86026859140998	0.628390754057868	3	17	136
1	5.886	Linear+	34	6.01284901757343	0.280779844371437	3	17	137
4	10.3005	Linear+	34	9.44793956510728	0.8398234775475	3	17	138
2	7.3575	Linear+	34	8.46940117194787	0.480760529403844	3	17	139
5	11.772	Linear+	34	13.7268051347932	0.717667549040473	3	17	140
3	11.772	Linear+	35	12.7793384298804	0.548606396984412	3	17	141
5	11.772	Linear+	35	14.593327872725	0.682235058556799	3	17	142
2	7.3575	Linear+	35	11.2679854830997	0.772452053020097	3	17	143
1	5.886	Linear+	35	4.7932577978569	0.359019259526482	3	17	144
4	10.3005	Linear+	35	11.0997764275371	0.62487190420798	3	17	145
3	11.772	Linear+	36	10.4739010903387	0.546714245529518	3	17	146
1	5.886	Linear+	36	6.40896532555948	0.318177556160951	3	17	147
4	10.3005	Linear+	36	8.87104845253708	0.571497443960406	3	17	148
5	11.772	Linear+	36	10.7853282831731	0.331152308994515	3	17	149
2	7.3575	Linear+	36	9.70649357684692	0.374506235592018	3	17	150
3	11.772	Linear+	37	9.31207793077789	0.524137960988364	3	17	151
4	10.3005	Linear+	37	11.466881321784	0.38497668535228	3	17	152
5	11.772	Linear+	37	12.2439820638189	1.65879331813389	3	17	153
2	7.3575	Linear+	37	8.27624251940567	0.573589132315959	3	17	154
1	5.886	Linear+	37	7.41976946430626	0.36402684371713	3	17	155
3	11.772	Linear+	38	8.02247184322633	0.305226308314404	3	17	156
2	7.3575	Linear+	38	8.0275683380421	0.511697691120455	3	17	157
4	10.3005	Linear+	38	8.50442268743507	0.624424798476672	3	17	158
5	11.772	Linear+	38	11.2616244786331	0.480129727089216	3	17	159
1	5.886	Linear+	38	7.6615410946733	0.272316005133285	3	17	160
3	11.772	Linear+	39	10.4436268396626	0.738306460575622	3	17	161
2	7.3575	Linear+	39	8.15149701155619	0.492272863262548	3	17	162
4	10.3005	Linear+	39	11.0295594576902	1.00288855851324	3	17	163
1	5.886	Linear+	39	7.33846520838895	1.43963599972714	3	17	164
5	11.772	Linear+	39	14.4650389016753	0.48374387433212	3	17	165
3	11.772	Linear+	40	10.0918612819201	0.557445805036863	3	17	166
1	5.886	Linear+	40	7.10342533698778	0.345125768287327	3	17	167
2	7.3575	Linear+	40	8.91819317563097	0.880202234864385	3	17	168
5	11.772	Linear+	40	10.3875516607909	0.546596209616452	3	17	169
4	10.3005	Linear+	40	12.5371897282603	0.46481546158046	3	17	170
3	11.772	Linear+	41	9.43161354681399	1.08017346680419	3	17	171
5	11.772	Linear+	41	11.4427186161853	1.26570880438051	3	17	172
1	5.886	Linear+	41	6.68420964660426	0.704693051695898	3	17	173
4	10.3005	Linear+	41	11.5516411182522	0.758981907036243	3	17	174
2	7.3575	Linear+	41	9.34959051165308	0.338152196323871	3	17	175
3	11.772	Linear+	42	9.88259168663504	1.18940803967642	3	17	176
4	10.3005	Linear+	42	12.8825625383581	0.400423294157503	3	17	177
1	5.886	Linear+	42	4.83760009017779	0.511681595314128	3	17	178
2	7.3575	Linear+	42	7.51620638737897	0.625855281327868	3	17	179
5	11.772	Linear+	42	9.98778974822145	0.866206548029503	3	17	180
3	11.772	Linear+	43	11.2252576248439	0.65277896651127	3	17	181
2	7.3575	Linear+	43	8.42858934046149	0.46725691436239	3	17	182
4	10.3005	Linear+	43	13.1579187046001	0.321141739415027	3	17	183
5	11.772	Linear+	43	12.7972087791517	0.628319983607826	3	17	184
1	5.886	Linear+	43	6.59990219496891	0.346618590451917	3	17	185
3	11.772	Linear+	44	11.2318901238613	0.21843567668686	3	17	186
5	11.772	Linear+	44	15.1073011078556	0.562484303395219	3	17	187
1	5.886	Linear+	44	5.1359870997661	0.373002938378866	3	17	188
2	7.3575	Linear+	44	7.74386587075456	0.679695242513981	3	17	189
4	10.3005	Linear+	44	11.2379780236209	0.664282869233326	3	17	190
3	11.772	Linear+	45	9.68929508602537	0.639805746611641	3	17	191
1	5.886	Linear+	45	6.35805131652377	0.288260561978691	3	17	192
2	7.3575	Linear+	45	5.9097849789049	0.466257952414154	3	17	193
5	11.772	Linear+	45	11.3880126307733	0.604376832973818	3	17	194
4	10.3005	Linear+	45	13.0882950884912	0.494527809082276	3	17	195
3	11.772	Linear+	46	8.84050127464573	0.706119191234275	3	17	196
4	10.3005	Linear+	46	10.8871878606205	0.457774440523824	3	17	197
2	7.3575	Linear+	46	9.11866072988954	0.452793427188065	3	17	198
5	11.772	Linear+	46	11.9514556218131	0.759971415891875	3	17	199
1	5.886	Linear+	46	7.22732856436619	0.239360480401056	3	17	200
3	11.772	Linear+	47	8.51774580001278	0.336127701572509	3	17	201
5	11.772	Linear+	47	13.4703934682292	0.626370091641346	3	17	202
4	10.3005	Linear+	47	8.86091439008942	0.906579940077612	3	17	203
1	5.886	Linear+	47	6.68917580585287	0.318656853504913	3	17	204
2	7.3575	Linear+	47	8.84249481507712	1.18587028364132	3	17	205
3	11.772	Linear+	48	11.9632176434898	0.879674905590431	3	17	206
4	10.3005	Linear+	48	11.3474755697889	0.759996709301818	3	17	207
1	5.886	Linear+	48	7.89285687523196	0.573491024544061	3	17	208
5	11.772	Linear+	48	13.1510929071312	0.60496496862723	3	17	209
2	7.3575	Linear+	48	5.26339884105987	0.45479416146342	3	17	210
3	11.772	Linear+	49	9.73309423082878	0.347083580412477	3	17	211
2	7.3575	Linear+	49	7.62198214246297	0.360038916082853	3	17	212
5	11.772	Linear+	49	12.6068823281258	0.520152077266002	3	17	213
4	10.3005	Linear+	49	10.2517506266109	0.959488899386647	3	17	214
1	5.886	Linear+	49	6.65520241989945	0.797911275316723	3	17	215
3	11.772	Linear+	50	9.9493289078022	0.300196752070674	3	17	216
1	5.886	Linear+	50	6.67352615109564	0.39946827631543	3	17	217
5	11.772	Linear+	50	9.70062080238864	0.719052810340559	3	17	218
4	10.3005	Linear+	50	10.3190532762774	0.79197933196272	3	17	219
2	7.3575	Linear+	50	8.55972357731062	0.520642360636505	3	17	220
3	11.772	Linear+	51	10.4855429146188	2.0792210401502	4	17	221
2	7.3575	Linear+	51	8.12286116537648	0.332654839740699	4	17	222
5	11.772	Linear+	51	12.000845139989	0.602991571673731	4	17	223
4	10.3005	Linear+	51	9.02019230088098	0.569122673804688	4	17	224
1	5.886	Linear+	51	7.54341389561539	0.385512190273892	4	17	225
3	11.772	Linear+	52	8.52542137984403	0.204956844077369	4	17	226
5	11.772	Linear+	52	12.836082613316	0.571488246356791	4	17	227
1	5.886	Linear+	52	8.01693394838995	0.373039473304339	4	17	228
4	10.3005	Linear+	52	11.2316286686341	0.492725334262632	4	17	229
2	7.3575	Linear+	52	9.00612841355466	0.505176845646072	4	17	230
3	11.772	Linear+	53	9.60037153628784	0.613517462544676	4	17	231
1	5.886	Linear+	53	6.89539888943506	0.348592242894404	4	17	232
2	7.3575	Linear+	53	8.42063356241788	0.466820028190655	4	17	233
5	11.772	Linear+	53	8.72957992404324	0.398448619759059	4	17	234
4	10.3005	Linear+	53	8.80056155997178	0.306189757293125	4	17	235
3	11.772	Linear+	54	10.1808475820234	0.519257354825408	4	17	236
4	10.3005	Linear+	54	11.1971288490725	0.40094193680582	4	17	237
1	5.886	Linear+	54	7.96109275788947	0.33311574187743	4	17	238
2	7.3575	Linear+	54	6.93668964996593	0.585957354288881	4	17	239
5	11.772	Linear+	54	11.8044174237773	0.68022052787602	4	17	240
3	11.772	Linear+	55	10.3825724173366	0.57298490085622	4	17	241
2	7.3575	Linear+	55	7.00583769587932	0.319163743659721	4	17	242
5	11.772	Linear+	55	9.98164639177935	0.536073895591359	4	17	243
4	10.3005	Linear+	55	10.1176728901596	0.384980006709141	4	17	244
1	5.886	Linear+	55	7.07092830092023	0.319145092963501	4	17	245
3	11.772	Linear+	56	7.87474510984123	0.266316101708123	4	17	246
1	5.886	Linear+	56	4.5279963356132	1.21905576809137	4	17	247
4	10.3005	Linear+	56	8.34730405473418	0.661315875600367	4	17	248
2	7.3575	Linear+	56	10.9239203045128	0.317169396609099	4	17	249
5	11.772	Linear+	56	10.8283082572105	0.354131755160814	4	17	250
3	11.772	Linear+	57	10.6189344102233	0.612875418714517	4	17	251
5	11.772	Linear+	57	13.1869481041231	0.496371928607179	4	17	252
2	7.3575	Linear+	57	7.71497153948562	0.586464755421668	4	17	253
4	10.3005	Linear+	57	8.18205986580919	0.363043211108252	4	17	254
1	5.886	Linear+	57	8.14700028895906	0.532575995838595	4	17	255
3	11.772	Linear+	58	6.81993020577517	0.312169221599141	4	17	256
4	10.3005	Linear+	58	8.46631768312389	0.401926080392676	4	17	257
1	5.886	Linear+	58	6.04226911056091	0.413901360300026	4	17	258
5	11.772	Linear+	58	10.6371949746544	0.299207754193021	4	17	259
2	7.3575	Linear+	58	8.01619017959291	0.589937872742467	4	17	260
3	11.772	Linear+	59	10.6219628516256	0.266301538835731	4	17	261
4	10.3005	Linear+	59	9.90109854391122	0.447817268143104	4	17	262
2	7.3575	Linear+	59	7.61010283970103	0.38497668535228	4	17	263
5	11.772	Linear+	59	12.3697773245601	0.520620899561402	4	17	264
1	5.886	Linear+	59	6.19698365404652	0.358069606953184	4	17	265
3	11.772	Linear+	60	8.79005813478187	0.294252800734173	4	17	266
5	11.772	Linear+	60	14.6922441693446	0.545543339491469	4	17	267
2	7.3575	Linear+	60	6.15260340281204	0.385997874842587	4	17	268
4	10.3005	Linear+	60	9.68507605030399	0.32165450581659	4	17	269
1	5.886	Linear+	60	5.43112857940196	0.322140445874274	4	17	270
3	11.772	Linear+	61	12.1333089978989	0.522317857428457	4	17	271
1	5.886	Linear+	61	5.63917905056974	0.37400266679407	4	17	272
4	10.3005	Linear+	61	10.5241819595675	0.665253471903748	4	17	273
2	7.3575	Linear+	61	7.22569250006501	0.9190996670212	4	17	274
5	11.772	Linear+	61	11.3203959359365	0.550570085356317	4	17	275
3	11.772	Linear+	62	9.04246683940866	0.557043920856665	4	17	276
2	7.3575	Linear+	62	7.80857602662909	0.294237982372793	4	17	277
1	5.886	Linear+	62	6.8071975886952	0.363087921681383	4	17	278
4	10.3005	Linear+	62	10.0779983061261	0.50068432725789	4	17	279
5	11.772	Linear+	62	10.9503319322404	0.398964452028493	4	17	280
3	11.772	Linear+	63	9.07822764399776	0.586467054822572	4	17	281
1	5.886	Linear+	63	8.27724651680984	0.360065486937742	4	17	282
4	10.3005	Linear+	63	9.97078717044596	0.626361405015709	4	17	283
5	11.772	Linear+	63	10.8412422459392	0.599446406457944	4	17	284
2	7.3575	Linear+	63	9.60483656379864	0.562540510972869	4	17	285
3	11.772	Linear+	64	9.93695182918323	0.414907986917942	4	17	286
2	7.3575	Linear+	64	10.8047662534382	0.34612243083466	4	17	287
1	5.886	Linear+	64	6.93998144617098	0.734111842348986	4	17	288
5	11.772	Linear+	64	10.4379423125334	0.27878728574374	4	17	289
4	10.3005	Linear+	64	10.3908134944953	0.399451669531124	4	17	290
3	11.772	Linear+	65	8.82342533910301	0.85175711274959	4	17	291
4	10.3005	Linear+	65	13.2543240043401	1.90749740103826	4	17	292
2	7.3575	Linear+	65	8.1762265857019	0.439852398901091	4	17	293
5	11.772	Linear+	65	10.4845313081273	0.958017027319182	4	17	294
1	5.886	Linear+	65	7.21934780655839	0.386168541487452	4	17	295
3	11.772	Linear+	66	10.8557956001477	0.293242086292428	4	17	296
5	11.772	Linear+	66	11.3735932999604	0.61440452031559	4	17	297
4	10.3005	Linear+	66	12.3545626504113	0.385982290014238	4	17	298
2	7.3575	Linear+	66	8.65263017468573	0.236394508724055	4	17	299
1	5.886	Linear+	66	7.49675820965508	0.479279459732764	4	17	300
3	11.772	Linear+	67	6.65901094689386	0.379014849786526	4	17	301
2	7.3575	Linear+	67	7.64932157400091	0.306201765275623	4	17	302
4	10.3005	Linear+	67	9.04135431624252	0.385986122349078	4	17	303
5	11.772	Linear+	67	9.48304531593934	0.54602314781341	4	17	304
1	5.886	Linear+	67	7.14694344364862	0.319130274602121	4	17	305
3	11.772	Linear+	68	8.63451797545864	0.520637506345708	4	17	306
4	10.3005	Linear+	68	11.0146576905053	0.602399859174469	4	17	307
1	5.886	Linear+	68	6.65814190553306	0.431864791139029	4	17	308
5	11.772	Linear+	68	9.98255875522932	0.423876672398988	4	17	309
2	7.3575	Linear+	68	8.59651864323087	0.600909080921794	4	17	310
3	11.772	Linear+	69	8.31075464285608	0.386007583424181	4	17	311
1	5.886	Linear+	69	6.3699651046104	0.159111133367041	4	17	312
4	10.3005	Linear+	69	10.1558034158317	0.638879088047382	4	17	313
5	11.772	Linear+	69	10.9977594428395	0.484269670672138	4	17	314
2	7.3575	Linear+	69	9.78544927300248	0.946548126588663	4	17	315
3	11.772	Linear+	70	8.4368039284459	0.803899937226355	4	17	316
5	11.772	Linear+	70	12.2687155538577	0.62535196801891	4	17	317
4	10.3005	Linear+	70	12.0768640159347	0.657990175426405	4	17	318
1	5.886	Linear+	70	6.69815820312215	0.360040959994768	4	17	319
2	7.3575	Linear+	70	9.18355120499785	0.547598237432561	4	17	320
5	11.772	Linear+	1	9.13928277007017	2.41043771653366	1	21	1
1	5.886	Linear+	1	6.65323667832783	1.58677185318683	1	21	2
2	7.3575	Linear+	1	6.75689386173288	1.3464085785027	1	21	3
4	10.3005	Linear+	1	10.7502912743981	1.13698859727092	1	21	4
2	7.3575	Linear+	2	6.75135762238028	1.61430309118683	1	21	5
4	10.3005	Linear+	2	10.239016099718	1.41379967568228	1	21	6
5	11.772	Linear+	2	19.0887241160726	1.3360083882145	1	21	7
1	5.886	Linear+	2	6.79123842983466	1.14902008475592	1	21	8
4	10.3005	Linear+	3	9.56988010754915	0.951480341527461	1	21	9
5	11.772	Linear+	3	15.1148789452086	1.2531704267407	1	21	10
2	7.3575	Linear+	3	8.53883583244325	1.14994878723209	1	21	11
1	5.886	Linear+	3	5.97310565775757	1.05233232066014	1	21	12
2	7.3575	Linear+	4	8.6151583664435	0.946536118606164	1	21	13
4	10.3005	Linear+	4	10.9489416198354	0.947009284214383	1	21	14
1	5.886	Linear+	4	6.67095483477065	0.774929529749521	1	21	15
5	11.772	Linear+	4	13.8825723444466	1.30503009277061	1	21	16
4	10.3005	Linear+	5	8.80468649913996	1.04022086512149	1	21	17
1	5.886	Linear+	5	5.14463907200797	1.09311986035994	1	21	18
5	11.772	Linear+	5	12.7557046001581	1.44321156813265	1	21	19
2	7.3575	Linear+	5	9.8830977314006	1.36187869229494	1	21	20
4	10.3005	Linear+	6	12.0554110653971	1.17594453640629	1	21	21
5	11.772	Linear+	6	14.9644998346391	1.17599793360505	1	21	22
1	5.886	Linear+	6	6.94718560638461	1.01135878497612	1	21	23
2	7.3575	Linear+	6	7.22462563203155	0.885183503689133	1	21	24
1	5.886	Linear+	7	5.92102714649404	0.986443754226746	1	21	25
4	10.3005	Linear+	7	12.1202248762073	1.03882155192699	1	21	26
2	7.3575	Linear+	7	7.03679169708818	1.10768145530616	1	21	27
5	11.772	Linear+	7	18.4738774594979	1.10665234565719	1	21	28
4	10.3005	Linear+	8	10.3191034945566	0.827943750522156	1	21	29
1	5.886	Linear+	8	6.45918136908489	1.45237314780064	1	21	30
2	7.3575	Linear+	8	9.22569010771903	0.694707264548373	1	21	31
5	11.772	Linear+	8	10.885160577723	0.919678605070997	1	21	32
4	10.3005	Linear+	9	10.6614644961298	1.09168784457481	1	21	33
2	7.3575	Linear+	9	8.76270538350492	0.774472715436619	1	21	34
1	5.886	Linear+	9	6.84151269167332	0.91661324817715	1	21	35
5	11.772	Linear+	9	11.6048967540964	1.05389514680781	1	21	36
4	10.3005	Linear+	10	11.1238656626591	0.993939801173359	1	21	37
5	11.772	Linear+	10	13.1775895566897	1.07713595821018	1	21	38
2	7.3575	Linear+	10	7.27754894282999	0.78843876554874	1	21	39
1	5.886	Linear+	10	5.9878647512069	0.743576942936279	1	21	40
5	11.772	Linear+	11	10.5589234785505	0.736067610562221	1	21	41
2	7.3575	Linear+	11	5.77024103121397	0.562013437187904	1	21	42
4	10.3005	Linear+	11	9.96431639956741	0.736048448888022	1	21	43
1	5.886	Linear+	11	6.0915288730238	0.639800381342865	1	21	44
4	10.3005	Linear+	12	9.44882899476974	0.892146345115038	1	21	45
1	5.886	Linear+	12	6.39698568075977	0.853241248288543	1	21	46
2	7.3575	Linear+	12	8.65688702151462	0.894164452641667	1	21	47
5	11.772	Linear+	12	11.4234947493221	0.973938845644539	1	21	48
4	10.3005	Linear+	13	8.61860616818954	0.839307134300087	1	21	49
1	5.886	Linear+	13	8.99059610231879	0.826311686858387	1	21	50
5	11.772	Linear+	13	9.59729767555694	0.815346865903794	1	21	51
2	7.3575	Linear+	13	4.23635838540372	0.735069926058932	1	21	52
1	5.886	Linear+	14	3.56197646551109	0.613874380662754	1	21	53
4	10.3005	Linear+	14	6.12591319617651	0.63833975079093	1	21	54
2	7.3575	Linear+	14	8.05135667903119	1.0817184087226	1	21	55
5	11.772	Linear+	14	10.2714328059948	1.29664008985037	1	21	56
2	7.3575	Linear+	15	6.81926239050159	0.86527733457535	1	21	57
1	5.886	Linear+	15	4.99144729384439	0.586007941108766	1	21	58
5	11.772	Linear+	15	9.25710684149963	0.97147797569942	1	21	59
4	10.3005	Linear+	15	5.60571306829431	1.19194197947248	1	21	60
5	11.772	Linear+	16	14.4730733371995	2.07514259791179	2	21	61
2	7.3575	Linear+	16	8.13112214336751	1.95979676361878	2	21	62
4	10.3005	Linear+	16	9.50250050522587	1.10703915598701	2	21	63
1	5.886	Linear+	16	6.36353512641125	0.991616128815504	2	21	64
5	11.772	Linear+	17	13.6933322648475	1.09309788830686	2	21	65
2	7.3575	Linear+	17	9.03323927619482	0.959438312566762	2	21	66
1	5.886	Linear+	17	7.9022190141433	1.13302468560164	2	21	67
4	10.3005	Linear+	17	9.28698626735896	0.958955182887961	2	21	68
1	5.886	Linear+	18	4.65851637841087	0.984393710576452	2	21	69
5	11.772	Linear+	18	9.3164694640942	1.08117191777445	2	21	70
4	10.3005	Linear+	18	8.99062200166668	0.704132508853332	2	21	71
2	7.3575	Linear+	18	7.58757062296013	0.728072593619469	2	21	72
4	10.3005	Linear+	19	9.07918622116928	0.68320208438137	2	21	73
2	7.3575	Linear+	19	8.85652630261696	0.576462616978827	2	21	74
5	11.772	Linear+	19	10.9057834862032	0.691717787884354	2	21	75
1	5.886	Linear+	19	8.347032164331	0.651285122390723	2	21	76
5	11.772	Linear+	20	7.78293157813881	0.69318965995182	2	21	77
4	10.3005	Linear+	20	10.3605385195714	0.948017954744213	2	21	78
1	5.886	Linear+	20	6.27819541341528	1.33259684374012	2	21	79
2	7.3575	Linear+	20	5.07261561301549	0.750059976040242	2	21	80
5	11.772	Linear+	21	8.52713107843802	0.612897901745578	2	21	81
1	5.886	Linear+	21	5.27448039957177	0.600934118842747	2	21	82
4	10.3005	Linear+	21	7.20345629071471	0.693188893484852	2	21	83
2	7.3575	Linear+	21	6.04956005262534	0.58643409674295	2	21	84
5	11.772	Linear+	22	12.7315342396166	1.10461507645636	2	21	85
4	10.3005	Linear+	22	7.35967801049324	0.543059475537313	2	21	86
1	5.886	Linear+	22	5.27877915696538	0.748074315615257	2	21	87
2	7.3575	Linear+	22	6.98090455555962	0.491695458146688	2	21	88
4	10.3005	Linear+	23	6.55384173386696	0.456284428738117	2	21	89
5	11.772	Linear+	23	12.3281125817933	0.652272842823429	2	21	90
2	7.3575	Linear+	23	6.57764929625368	0.492714348236091	2	21	91
1	5.886	Linear+	23	5.56726978190325	0.375071121747402	2	21	92
2	7.3575	Linear+	24	5.26954383717131	0.613190181149358	2	21	93
5	11.772	Linear+	24	9.83403329884294	0.985885510785084	2	21	94
4	10.3005	Linear+	24	9.39271778305424	1.2147773298488	2	21	95
1	5.886	Linear+	24	7.6962648336557	0.563135800317981	2	21	96
2	7.3575	Linear+	25	6.37594049125573	0.865704512165491	2	21	97
4	10.3005	Linear+	25	5.61973435650803	0.559565086203263	2	21	98
1	5.886	Linear+	25	5.50161780010284	1.30772907845377	2	21	99
5	11.772	Linear+	25	11.3507686727234	0.759116294244625	2	21	100
2	7.3575	Linear+	26	7.17808312305682	0.813411792298693	2	21	101
4	10.3005	Linear+	26	8.10903338346282	1.0248810507138	2	21	102
1	5.886	Linear+	26	6.27173703831203	0.692704486361104	2	21	103
5	11.772	Linear+	26	7.07664318867167	0.640376509013779	2	21	104
2	7.3575	Linear+	27	7.85088997608283	0.78494367617486	2	21	105
5	11.772	Linear+	27	9.25096825089182	1.04324994257885	2	21	106
4	10.3005	Linear+	27	8.31727048385584	1.08276208124397	2	21	107
1	5.886	Linear+	27	5.65731426458228	0.858790980114526	2	21	108
4	10.3005	Linear+	28	5.98470654985022	0.76104217024611	2	21	109
2	7.3575	Linear+	28	9.18631403149024	0.839327828908221	2	21	110
5	11.772	Linear+	28	8.16878820939914	0.611960001665788	2	21	111
1	5.886	Linear+	28	5.37882495427297	1.29059777525298	2	21	112
5	11.772	Linear+	29	9.49293666530568	0.798878812119273	2	21	113
2	7.3575	Linear+	29	7.43515036576248	0.936656614878197	2	21	114
1	5.886	Linear+	29	5.31231100372236	1.21294828417427	2	21	115
4	10.3005	Linear+	29	8.96816202430838	0.759580262249228	2	21	116
2	7.3575	Linear+	30	8.34239986591203	1.39636561802914	2	21	117
1	5.886	Linear+	30	6.47349769290312	0.721626606418957	2	21	118
4	10.3005	Linear+	30	5.98612195419264	0.625872143601163	2	21	119
5	11.772	Linear+	30	12.0698486384822	1.44027599964538	2	21	120
3	11.772	Linear+	31	9.81447256640932	2.47151795972625	3	21	121
4	10.3005	Linear+	31	10.6277574081891	0.838954559494827	3	21	122
2	7.3575	Linear+	31	9.31266012079763	0.839820411679628	3	21	123
5	11.772	Linear+	31	14.5839991858875	1.28012093826798	3	21	124
1	5.886	Linear+	31	6.07586486917518	1.14845162175468	3	21	125
3	11.772	Linear+	32	7.38029855833965	0.706662871803545	3	21	126
2	7.3575	Linear+	32	7.3734032445256	0.771476851547867	3	21	127
4	10.3005	Linear+	32	10.1355981407482	0.671717343333513	3	21	128
1	5.886	Linear+	32	9.03086721472198	1.10562783481002	3	21	129
5	11.772	Linear+	32	13.0937403980036	0.732564090051693	3	21	130
3	11.772	Linear+	33	8.89384724870811	1.34602227915085	3	21	131
1	5.886	Linear+	33	8.76134952112325	1.69250188359257	3	21	132
5	11.772	Linear+	33	10.5524357307761	1.23920769798544	3	21	133
4	10.3005	Linear+	33	9.69912527186804	0.944502170762198	3	21	134
2	7.3575	Linear+	33	8.24239905347531	0.865700935319641	3	21	135
3	11.772	Linear+	34	6.33824735397629	1.00035998398595	3	21	136
5	11.772	Linear+	34	13.8890594874571	0.693679687833333	3	21	137
1	5.886	Linear+	34	4.37274315480551	1.17842380155864	3	21	138
2	7.3575	Linear+	34	5.92199014596788	0.977648290280458	3	21	139
4	10.3005	Linear+	34	6.21505379224912	0.719594191508925	3	21	140
3	11.772	Linear+	35	9.12488397973955	1.26667455276014	3	21	141
1	5.886	Linear+	35	9.88419410018111	1.32000481341256	3	21	142
5	11.772	Linear+	35	12.197888206506	1.07919826533196	3	21	143
4	10.3005	Linear+	35	8.57267326223005	1.26881222913377	3	21	144
2	7.3575	Linear+	35	8.96653055784236	1.22644423454605	3	21	145
3	11.772	Linear+	36	7.51346635084869	0.938574059743034	3	21	146
2	7.3575	Linear+	36	8.35452949977896	1.09262012389683	3	21	147
4	10.3005	Linear+	36	9.88800739111656	0.986414628481964	3	21	148
1	5.886	Linear+	36	3.31444726125017	1.25380557236815	3	21	149
5	11.772	Linear+	36	12.35836468337	0.879698155088459	3	21	150
3	11.772	Linear+	37	9.4708540500154	0.788062941245453	3	21	151
4	10.3005	Linear+	37	11.7379107576041	1.2263042265799	3	21	152
5	11.772	Linear+	37	15.391794148358	1.18588152515685	3	21	153
2	7.3575	Linear+	37	6.93463037787237	1.14799020863997	3	21	154
1	5.886	Linear+	37	5.57883645686474	1.11802594899469	3	21	155
3	11.772	Linear+	38	7.73433417770832	1.1998899864412	3	21	156
5	11.772	Linear+	38	14.1351899568031	1.16104620697214	3	21	157
2	7.3575	Linear+	38	7.92696588553923	1.74686610818477	3	21	158
4	10.3005	Linear+	38	8.8218260176302	1.18685902602998	3	21	159
1	5.886	Linear+	38	7.31073539036944	1.01435005006307	3	21	160
3	11.772	Linear+	39	6.60479066932768	1.21440329396844	3	21	161
4	10.3005	Linear+	39	11.3804706586275	1.01235570301245	3	21	162
1	5.886	Linear+	39	8.31103322157134	1.02430364559794	3	21	163
2	7.3575	Linear+	39	5.07557220263989	0.625833053785797	3	21	164
5	11.772	Linear+	39	8.23698543093786	1.22679578739535	3	21	165
3	11.772	Linear+	40	10.4733546754977	1.41338629449756	3	21	166
1	5.886	Linear+	40	6.54780530726646	1.33900961737202	3	21	167
2	7.3575	Linear+	40	7.88867996894452	1.37309746930491	3	21	168
5	11.772	Linear+	40	9.92412871533477	1.17304626931145	3	21	169
4	10.3005	Linear+	40	10.0823750534706	0.919830110041663	3	21	170
3	11.772	Linear+	41	8.96062840212798	1.03843167572929	3	21	171
2	7.3575	Linear+	41	8.99447538650742	1.06568264230801	3	21	172
4	10.3005	Linear+	41	11.9669862158774	0.870672495562795	3	21	173
1	5.886	Linear+	41	4.01138400633657	0.737031059540943	3	21	174
5	11.772	Linear+	41	11.7014692151656	0.718093193696678	3	21	175
3	11.772	Linear+	42	7.80660958134435	0.625840207477498	3	21	176
5	11.772	Linear+	42	13.4214915469181	0.693143927422732	3	21	177
4	10.3005	Linear+	42	10.5050624346816	0.656242886228454	3	21	178
1	5.886	Linear+	42	5.36104326500481	0.652262112285878	3	21	179
2	7.3575	Linear+	42	7.81601117636126	0.558526523461682	3	21	180
3	11.772	Linear+	43	8.48344852534578	0.719650143597586	3	21	181
1	5.886	Linear+	43	6.23655746785502	1.06624906139733	3	21	182
5	11.772	Linear+	43	13.7509569438413	0.638302960376468	3	21	183
4	10.3005	Linear+	43	10.4615024731318	0.611443147440397	3	21	184
2	7.3575	Linear+	43	8.7420837589935	0.476238629781891	3	21	185
3	11.772	Linear+	44	7.87766819665412	0.739122492407506	3	21	186
4	10.3005	Linear+	44	10.99019722234	0.571508174497958	3	21	187
1	5.886	Linear+	44	2.91833488510676	1.11006440110954	3	21	188
2	7.3575	Linear+	44	8.77433590407247	0.43934244287841	3	21	189
5	11.772	Linear+	44	11.4416305903202	0.5490611673854	3	21	190
3	11.772	Linear+	45	9.7090707231374	0.758990082683902	3	21	191
2	7.3575	Linear+	45	8.40855996624443	0.591409489320943	3	21	192
5	11.772	Linear+	45	10.5234174655821	0.602926677470444	3	21	193
4	10.3005	Linear+	45	9.48237142109891	0.480223491548297	3	21	194
1	5.886	Linear+	45	8.7882575738419	0.654754151887693	3	21	195
3	11.772	Linear+	46	9.56910235968954	0.666722533592331	3	21	196
5	11.772	Linear+	46	14.0703447159501	0.801863689981485	3	21	197
2	7.3575	Linear+	46	9.52019234889875	0.47971966726136	3	21	198
4	10.3005	Linear+	46	8.76790358497111	0.599418813647098	3	21	199
1	5.886	Linear+	46	5.11089548641607	1.74642462321123	3	21	200
3	11.772	Linear+	47	7.71381035859045	0.560023944428079	3	21	201
5	11.772	Linear+	47	13.6447401245316	0.750004023951582	3	21	202
1	5.886	Linear+	47	7.03185766105666	0.78691630666139	3	21	203
2	7.3575	Linear+	47	8.32990600375707	0.802868528176475	3	21	204
4	10.3005	Linear+	47	10.6782542575882	0.804364416208937	3	21	205
3	11.772	Linear+	48	6.38376347606516	0.598911923492289	3	21	206
2	7.3575	Linear+	48	8.53133481786519	0.720093416994054	3	21	207
1	5.886	Linear+	48	5.67718061967086	0.626856287188019	3	21	208
5	11.772	Linear+	48	11.933296795984	1.13220226654502	3	21	209
4	10.3005	Linear+	48	8.6445626002613	0.613379243001454	3	21	210
3	11.772	Linear+	49	9.40697477711296	1.16092152834535	3	21	211
1	5.886	Linear+	49	4.61988632900352	0.947503910897704	3	21	212
2	7.3575	Linear+	49	8.92423312268471	0.773941042849847	3	21	213
5	11.772	Linear+	49	12.2832704423832	0.625863456975526	3	21	214
4	10.3005	Linear+	49	10.422700575646	1.14693299520217	3	21	215
3	11.772	Linear+	50	9.38198270838198	0.932554228176705	3	21	216
4	10.3005	Linear+	50	11.0797507076789	0.613412456570065	3	21	217
2	7.3575	Linear+	50	8.06392437382192	0.46583562911481	3	21	218
5	11.772	Linear+	50	15.0358361490465	0.719111572808102	3	21	219
1	5.886	Linear+	50	6.86530537764639	0.680207242448576	3	21	220
3	11.772	Linear+	51	10.4114614102173	1.94295595139884	4	21	221
4	10.3005	Linear+	51	14.3279096979159	1.05031549057846	4	21	222
1	5.886	Linear+	51	3.64603700281059	0.537138262720861	4	21	223
2	7.3575	Linear+	51	8.09360551640465	0.707649314791305	4	21	224
5	11.772	Linear+	51	12.2095847821497	0.712114751346619	4	21	225
3	11.772	Linear+	52	12.0631070604488	1.52354369359921	4	21	226
5	11.772	Linear+	52	12.8480336252852	1.06481551267826	4	21	227
2	7.3575	Linear+	52	7.81672103097591	0.937035505049357	4	21	228
4	10.3005	Linear+	52	9.24509977967477	0.946671783259493	4	21	229
1	5.886	Linear+	52	7.15425909723152	0.856901383549524	4	21	230
3	11.772	Linear+	53	9.31529550901863	0.747021190001285	4	21	231
2	7.3575	Linear+	53	7.71243820820498	0.938017093746319	4	21	232
4	10.3005	Linear+	53	10.6792562068919	0.787914502142659	4	21	233
1	5.886	Linear+	53	6.0531537020254	1.03990227035181	4	21	234
5	11.772	Linear+	53	11.7589005324497	0.831802145238848	4	21	235
3	11.772	Linear+	54	8.86823248654039	0.519132420709631	4	21	236
1	5.886	Linear+	54	6.52911087169787	1.05222680370755	4	21	237
2	7.3575	Linear+	54	8.27498476096699	0.856731738860616	4	21	238
4	10.3005	Linear+	54	10.9051317271163	1.11057052479738	4	21	239
5	11.772	Linear+	54	13.6943861195687	0.892141235335251	4	21	240
3	11.772	Linear+	55	9.74081680707602	0.958969745760352	4	21	241
5	11.772	Linear+	55	14.6284819664892	0.950025076244302	4	21	242
1	5.886	Linear+	55	6.32141492745031	1.18642597219309	4	21	243
4	10.3005	Linear+	55	10.9793308963533	0.959013945355504	4	21	244
2	7.3575	Linear+	55	9.11310992095943	1.02490327825587	4	21	245
3	11.772	Linear+	56	8.99213619168748	0.985905694415241	4	21	246
2	7.3575	Linear+	56	10.8534633639162	1.07915253280287	4	21	247
1	5.886	Linear+	56	7.51044098491724	1.14744806100464	4	21	248
5	11.772	Linear+	56	14.0637324829597	0.946485531786279	4	21	249
4	10.3005	Linear+	56	10.4142598768959	1.1351089647765	4	21	250
3	11.772	Linear+	57	11.5836353599273	1.14994444391927	4	21	251
4	10.3005	Linear+	57	10.8216633847298	1.30504261173108	4	21	252
2	7.3575	Linear+	57	9.67071631382855	0.947664613471985	4	21	253
5	11.772	Linear+	57	10.8213651652468	1.03921245008065	4	21	254
1	5.886	Linear+	57	9.68646042489371	1.05567616055235	4	21	255
3	11.772	Linear+	58	7.72357514710987	0.948501339912004	4	21	256
1	5.886	Linear+	58	6.96426296071594	0.920542413343883	4	21	257
4	10.3005	Linear+	58	9.53684267432645	0.803862124855936	4	21	258
5	11.772	Linear+	58	13.4052093115338	1.00134361659483	4	21	259
2	7.3575	Linear+	58	9.96098880231374	0.985394460947614	4	21	260
3	11.772	Linear+	59	9.1689778599571	0.828803726460203	4	21	261
4	10.3005	Linear+	59	11.3179121018147	0.681204926951866	4	21	262
5	11.772	Linear+	59	11.1693617292342	0.989894133027496	4	21	263
1	5.886	Linear+	59	10.8120843016106	0.628850378749652	4	21	264
2	7.3575	Linear+	59	8.5394226542125	0.639771000109094	4	21	265
3	11.772	Linear+	60	6.76692169878731	0.738075243040288	4	21	266
2	7.3575	Linear+	60	9.40315491131989	0.651261872892695	4	21	267
1	5.886	Linear+	60	7.21596792325619	1.28566172797934	4	21	268
4	10.3005	Linear+	60	10.2095606124516	0.895664173008968	4	21	269
5	11.772	Linear+	60	15.0116038839869	0.759518944891791	4	21	270
3	11.772	Linear+	61	11.7242518176798	0.664249400175725	4	21	271
5	11.772	Linear+	61	14.9018063150632	0.88471979117352	4	21	272
1	5.886	Linear+	61	8.2202653178425	0.971482829990217	4	21	273
2	7.3575	Linear+	61	8.25218572159631	0.597962015430002	4	21	274
4	10.3005	Linear+	61	11.0589070106926	0.760506154346519	4	21	275
3	11.772	Linear+	62	10.380179734099	0.640204309434979	4	21	276
1	5.886	Linear+	62	6.20865795593141	0.892695390953084	4	21	277
4	10.3005	Linear+	62	10.4760547445165	0.78896762775663	4	21	278
5	11.772	Linear+	62	13.2062129880926	0.612410173264968	4	21	279
2	7.3575	Linear+	62	11.1201118885371	0.478325208357658	4	21	280
3	11.772	Linear+	63	11.2348897312324	0.798922500736447	4	21	281
4	10.3005	Linear+	63	12.125380421033	0.747119042284194	4	21	282
1	5.886	Linear+	63	6.67337130897849	0.638912046127004	4	21	283
2	7.3575	Linear+	63	8.87926525577637	0.746563864710404	4	21	284
5	11.772	Linear+	63	9.40284412461122	0.624018826472645	4	21	285
3	11.772	Linear+	64	9.52953341739119	0.746075369762827	4	21	286
1	5.886	Linear+	64	10.1566225046988	1.01357847331532	4	21	287
2	7.3575	Linear+	64	8.87283452521956	0.549036129464447	4	21	288
4	10.3005	Linear+	64	10.4613246054657	0.79189323217332	4	21	289
5	11.772	Linear+	64	12.0475741698404	0.600949959160085	4	21	290
3	11.772	Linear+	65	8.97235684742586	0.934583832707854	4	21	291
2	7.3575	Linear+	65	10.7509386219541	0.917588960627358	4	21	292
4	10.3005	Linear+	65	10.5050272855146	0.599405017241674	4	21	293
5	11.772	Linear+	65	12.3645245593256	1.10655909217608	4	21	294
1	5.886	Linear+	65	9.29266943378204	0.664740705502185	4	21	295
3	11.772	Linear+	66	8.60690165748802	0.612361374868008	4	21	296
5	11.772	Linear+	66	13.8543974698928	0.575509387559679	4	21	297
2	7.3575	Linear+	66	8.25217076558722	0.977434190507409	4	21	298
4	10.3005	Linear+	66	11.1997546211544	0.827314992119442	4	21	299
1	5.886	Linear+	66	6.40808190430732	1.05274084755406	4	21	300
3	11.772	Linear+	67	7.25391130498997	1.01886658441624	4	21	301
4	10.3005	Linear+	67	11.2885746598492	0.864708105107148	4	21	302
1	5.886	Linear+	67	9.15875303398761	0.930602803276289	4	21	303
5	11.772	Linear+	67	11.3550874473965	1.02379445604223	4	21	304
2	7.3575	Linear+	67	9.11549911038111	0.920182429357933	4	21	305
3	11.772	Linear+	68	8.29711012264323	0.960497569916478	4	21	306
2	7.3575	Linear+	68	9.38912420737167	0.599988554093278	4	21	307
4	10.3005	Linear+	68	9.12667535308269	0.678260927327945	4	21	308
5	11.772	Linear+	68	13.4763147000344	0.585969362271379	4	21	309
1	5.886	Linear+	68	6.57485661477142	0.708706783718096	4	21	310
3	11.772	Linear+	69	8.93950037853139	0.575049762867894	4	21	311
1	5.886	Linear+	69	5.96540351410709	0.879829476428969	4	21	312
5	11.772	Linear+	69	12.5872019654265	0.705663143388341	4	21	313
2	7.3575	Linear+	69	8.9298704581537	0.748560511161931	4	21	314
4	10.3005	Linear+	69	8.8183688542329	1.01238763913611	4	21	315
3	11.772	Linear+	70	11.9671867079276	1.38934529158064	4	21	316
5	11.772	Linear+	70	11.7928069022352	0.679737909175197	4	21	317
4	10.3005	Linear+	70	11.3940854882955	0.933121924710972	4	21	318
1	5.886	Linear+	70	8.55753333206576	1.38641176700528	4	21	319
2	7.3575	Linear+	70	9.54703857145147	1.37336343334279	4	21	320
4	10.3005	Linear+	1	11.3068798613987	2.2290976732906	1	23	1
1	5.886	Linear+	1	3.23419492590233	2.14526388563495	1	23	2
2	7.3575	Linear+	1	11.8508376976332	1.74532959740301	1	23	3
5	11.772	Linear+	1	15.1682823739939	6.74795909008107	1	23	4
2	7.3575	Linear+	2	9.47252229885336	4.78620476982614	1	23	5
1	5.886	Linear+	2	8.0382240774037	2.17577003742658	1	23	6
4	10.3005	Linear+	2	11.1990248692834	3.66396938424343	1	23	7
5	11.772	Linear+	2	15.3411523947577	2.01664331923119	1	23	8
2	7.3575	Linear+	3	8.94829744888199	2.14536735867563	1	23	9
5	11.772	Linear+	3	8.61250218350875	2.0391656955956	1	23	10
1	5.886	Linear+	3	7.7889233853331	4.96032639229364	1	23	11
4	10.3005	Linear+	3	9.70769957241758	2.30588010463807	1	23	12
2	7.3575	Linear+	4	6.97180531020044	2.656062255513	1	23	13
4	10.3005	Linear+	4	10.7264211118351	4.4422992169518	1	23	14
5	11.772	Linear+	4	12.7064212229543	4.23181793445839	1	23	15
1	5.886	Linear+	4	6.25059625474591	2.83942465923517	1	23	16
4	10.3005	Linear+	5	9.87445338484406	2.23014703646824	1	23	17
5	11.772	Linear+	5	9.49331871393127	2.70590279206032	1	23	18
2	7.3575	Linear+	5	6.47901321007012	2.77462575334122	1	23	19
1	5.886	Linear+	5	6.77794964440551	3.74609529790399	1	23	20
5	11.772	Linear+	6	10.6655988489068	3.69172187570818	1	23	21
1	5.886	Linear+	6	9.74476816739468	3.78752896925778	1	23	22
2	7.3575	Linear+	6	10.6402315663567	3.11929496280464	1	23	23
4	10.3005	Linear+	6	9.95674867203235	2.52095175780257	1	23	24
5	11.772	Linear+	7	11.4693622370497	5.23929635266474	1	23	25
4	10.3005	Linear+	7	11.5392170530355	2.17486765031631	1	23	26
2	7.3575	Linear+	7	10.1740043379686	2.73174013806114	1	23	27
1	5.886	Linear+	7	6.48973272682227	3.51821368230404	1	23	28
4	10.3005	Linear+	8	10.6261657690793	2.73687725516937	1	23	29
2	7.3575	Linear+	8	10.9262537186703	3.22557863785023	1	23	30
5	11.772	Linear+	8	11.3403043934917	2.65268315814028	1	23	31
1	5.886	Linear+	8	2.36534122041304	4.30579783718351	1	23	32
4	10.3005	Linear+	9	10.5978771142148	2.15927873414403	1	23	33
2	7.3575	Linear+	9	7.88875013032552	2.20074996237925	1	23	34
5	11.772	Linear+	9	13.2426721851656	3.83785800075267	1	23	35
1	5.886	Linear+	9	7.48092742257242	3.12075917020242	1	23	36
4	10.3005	Linear+	10	10.4647882242674	1.38629526402615	1	23	37
2	7.3575	Linear+	10	10.0222871851474	0.948498018555143	1	23	38
5	11.772	Linear+	10	14.000519771918	1.47904849768642	1	23	39
1	5.886	Linear+	10	5.11897888283656	1.54590076858753	1	23	40
2	7.3575	Linear+	11	8.12923053920697	2.82446015815279	1	23	41
1	5.886	Linear+	11	5.16641489056832	1.42519397362792	1	23	42
4	10.3005	Linear+	11	11.659370043389	2.67935288726829	1	23	43
5	11.772	Linear+	11	11.1784178116791	1.77126300726381	1	23	44
1	5.886	Linear+	12	5.54505138811052	6.27846920195204	1	23	45
5	11.772	Linear+	12	10.3255194328079	2.11933456359798	1	23	46
2	7.3575	Linear+	12	4.84375407735229	3.59841116507322	1	23	47
4	10.3005	Linear+	12	8.30428265771749	2.09241011194761	1	23	48
1	5.886	Linear+	13	4.83282729099059	2.09539677823275	1	23	49
5	11.772	Linear+	13	12.1947322777065	3.82379435384663	1	23	50
2	7.3575	Linear+	13	7.46557478941999	2.14626157013824	1	23	51
4	10.3005	Linear+	13	10.4252209800157	1.4152150846831	1	23	52
2	7.3575	Linear+	14	6.70515980309969	1.33243844056675	1	23	53
1	5.886	Linear+	14	3.36200485961257	2.87857195962354	1	23	54
5	11.772	Linear+	14	10.8572529968684	1.62767027510799	1	23	55
4	10.3005	Linear+	14	11.1513011963993	1.78624999137725	1	23	56
2	7.3575	Linear+	15	6.00086692428306	2.03954662967867	1	23	57
4	10.3005	Linear+	15	13.4128704859005	1.54586678855195	1	23	58
1	5.886	Linear+	15	4.35229067385092	2.45246307992488	1	23	59
5	11.772	Linear+	15	14.6886414149646	1.77325863175938	1	23	60
4	10.3005	Linear+	16	8.11871160304321	4.69621643800828	2	23	61
2	7.3575	Linear+	16	7.94572765122132	1.76490158691876	2	23	62
5	11.772	Linear+	16	13.015992282614	1.48361970668331	2	23	63
1	5.886	Linear+	16	6.06555413805884	2.74535437983497	2	23	64
2	7.3575	Linear+	17	3.42749736237397	2.86600854406278	2	23	65
4	10.3005	Linear+	17	11.6155650933215	1.74645962520276	2	23	66
5	11.772	Linear+	17	14.7488404166771	1.22543786341712	2	23	67
1	5.886	Linear+	17	7.30686657037435	3.00365758037109	2	23	68
4	10.3005	Linear+	18	8.46099674793166	1.78631360813559	2	23	69
2	7.3575	Linear+	18	8.6181043442795	1.25444659424235	2	23	70
5	11.772	Linear+	18	10.7461818066119	1.87909826694154	2	23	71
1	5.886	Linear+	18	5.59886371255607	2.37281106614789	2	23	72
4	10.3005	Linear+	19	8.19219209720418	1.49309809269805	2	23	73
1	5.886	Linear+	19	5.55879273743719	2.49290008873133	2	23	74
5	11.772	Linear+	19	9.44916524717426	2.09197705811072	2	23	75
2	7.3575	Linear+	19	8.78807523811162	1.6146888795607	2	23	76
5	11.772	Linear+	20	11.1019899308405	1.48308343529473	2	23	77
1	5.886	Linear+	20	4.03180081209601	1.37638152477362	2	23	78
2	7.3575	Linear+	20	7.54494472704413	1.2532447740366	2	23	79
4	10.3005	Linear+	20	9.69129636336248	1.59875505325285	2	23	80
2	7.3575	Linear+	21	7.46763707054508	0.945995759393755	2	23	81
1	5.886	Linear+	21	3.51346266992351	2.13930792631595	2	23	82
5	11.772	Linear+	21	11.6953361480782	1.20487738700169	2	23	83
4	10.3005	Linear+	21	11.5025966641144	1.2847010893795	2	23	84
2	7.3575	Linear+	22	7.38758475074948	1.17238634125204	2	23	85
4	10.3005	Linear+	22	13.5252949569236	0.97298203937954	2	23	86
5	11.772	Linear+	22	11.9768325560592	1.91950589451422	2	23	87
1	5.886	Linear+	22	8.06914639855125	1.58439529460819	2	23	88
4	10.3005	Linear+	23	10.1350896258328	1.44023665434103	2	23	89
2	7.3575	Linear+	23	7.47633695564249	1.22889616237654	2	23	90
5	11.772	Linear+	23	8.83119276878276	0.891619782308052	2	23	91
1	5.886	Linear+	23	4.71565611203033	1.84207714592228	2	23	92
2	7.3575	Linear+	24	7.20322233991731	1.18785824346721	2	23	93
5	11.772	Linear+	24	11.2369118168202	1.58680276735454	2	23	94
1	5.886	Linear+	24	7.31006628260911	2.13429216647765	2	23	95
4	10.3005	Linear+	24	10.7684080271649	1.2187504391217	2	23	96
1	5.886	Linear+	25	5.99907964122218	1.34540655068659	2	23	97
2	7.3575	Linear+	25	4.28813661485694	1.97272578392325	2	23	98
5	11.772	Linear+	25	10.4499381247757	2.07844431732448	2	23	99
4	10.3005	Linear+	25	10.5414888312737	0.880674634005636	2	23	100
5	11.772	Linear+	26	15.2397162444891	0.773537114757734	2	23	101
1	5.886	Linear+	26	5.74166234784684	1.17312572638713	2	23	102
2	7.3575	Linear+	26	7.6483403676915	1.00150355270214	2	23	103
4	10.3005	Linear+	26	10.3825031167511	0.666337767174417	2	23	104
1	5.886	Linear+	27	4.89182548224235	1.69162121304639	2	23	105
4	10.3005	Linear+	27	9.790994350126	1.21285554167115	2	23	106
2	7.3575	Linear+	27	8.1069417670254	0.812487433135338	2	23	107
5	11.772	Linear+	27	8.79195335751973	1.66636382705133	2	23	108
4	10.3005	Linear+	28	10.9495647060741	0.814454698353092	2	23	109
2	7.3575	Linear+	28	8.88918533890376	0.884194250322491	2	23	110
5	11.772	Linear+	28	11.9684568761778	0.972011947687096	2	23	111
1	5.886	Linear+	28	4.61605735495687	1.96000881947991	2	23	112
4	10.3005	Linear+	29	6.85187673441391	1.34548166444945	2	23	113
5	11.772	Linear+	29	11.6081198332321	1.02782096251389	2	23	114
1	5.886	Linear+	29	6.66417037043212	1.11905250375377	2	23	115
2	7.3575	Linear+	29	8.52313772937762	0.906106774469394	2	23	116
1	5.886	Linear+	30	7.29032247408369	1.3459180396432	2	23	117
5	11.772	Linear+	30	11.0050789276912	1.67855933846747	2	23	118
2	7.3575	Linear+	30	7.34409071543405	0.881665420306214	2	23	119
4	10.3005	Linear+	30	7.92135662552121	0.66422512872174	2	23	120
3	11.772	Linear+	31	10.3523030336727	5.1060013597124	3	23	121
2	7.3575	Linear+	31	11.4106972648908	3.5739659785752	3	23	122
5	11.772	Linear+	31	12.4981454265284	2.19943496055122	3	23	123
4	10.3005	Linear+	31	9.92809464184518	1.03878833835838	3	23	124
1	5.886	Linear+	31	6.00600866593347	1.44074609938573	3	23	125
3	11.772	Linear+	32	12.3966663596189	1.6278445185987	3	23	126
5	11.772	Linear+	32	10.4904851092081	0.562554307378292	3	23	127
2	7.3575	Linear+	32	9.50682793437679	1.33149773010807	3	23	128
1	5.886	Linear+	32	7.07348981355923	1.49408019237299	3	23	129
4	10.3005	Linear+	32	11.1375161218072	1.65562051505047	3	23	130
3	11.772	Linear+	33	12.9506995500441	0.905590175732991	3	23	131
4	10.3005	Linear+	33	11.7279667218568	3.4005477172953	3	23	132
1	5.886	Linear+	33	5.44413354029864	1.31948310489637	3	23	133
5	11.772	Linear+	33	11.8253471398999	0.922080712548571	3	23	134
2	7.3575	Linear+	33	8.41894971171273	1.18637334146129	3	23	135
3	11.772	Linear+	34	11.6810379662193	1.01584261673867	3	23	136
1	5.886	Linear+	34	5.16432054463428	0.936030666854366	3	23	137
5	11.772	Linear+	34	11.2585025923545	1.13258728845192	3	23	138
4	10.3005	Linear+	34	13.7317947095329	0.63980242525478	3	23	139
2	7.3575	Linear+	34	6.05758178599828	1.38783790654366	3	23	140
3	11.772	Linear+	35	6.99879296268031	2.12037849160834	3	23	141
1	5.886	Linear+	35	8.17710823160965	1.39332555454524	3	23	142
5	11.772	Linear+	35	12.9289981267258	1.1514267910353	3	23	143
2	7.3575	Linear+	35	8.45625899027439	1.41421918860274	3	23	144
4	10.3005	Linear+	35	11.4876211364535	0.852731803243842	3	23	145
3	11.772	Linear+	36	12.1946245865694	0.985367890092725	3	23	146
4	10.3005	Linear+	36	9.15231573739285	1.10603917208282	3	23	147
2	7.3575	Linear+	36	8.41587637209742	1.1200205515343	3	23	148
5	11.772	Linear+	36	11.852905796045	0.878654993545071	3	23	149
1	5.886	Linear+	36	4.48199281481314	1.15046206461163	3	23	150
3	11.772	Linear+	37	10.737438918762	0.972076841890384	3	23	151
2	7.3575	Linear+	37	7.16559444445744	1.74762133363719	3	23	152
5	11.772	Linear+	37	14.367546848293	4.24058069581404	3	23	153
1	5.886	Linear+	37	5.63867268304115	1.2394143885778	3	23	154
4	10.3005	Linear+	37	10.9769819063986	1.91854346749145	3	23	155
3	11.772	Linear+	38	10.2533051986637	1.41289447819312	3	23	156
5	11.772	Linear+	38	10.3351513190057	1.51964212124332	3	23	157
1	5.886	Linear+	38	5.36717713491292	1.18645765282776	3	23	158
2	7.3575	Linear+	38	10.7458821186998	3.33278232874637	3	23	159
4	10.3005	Linear+	38	13.1735238789675	2.0112254197237	3	23	160
3	11.772	Linear+	39	16.8878547015215	1.64068922753671	3	23	161
4	10.3005	Linear+	39	12.1993959619266	1.38436223433297	3	23	162
1	5.886	Linear+	39	7.45875780383019	1.52152328667168	3	23	163
2	7.3575	Linear+	39	7.879744495783	1.58483677958173	3	23	164
5	11.772	Linear+	39	11.4468551794004	1.59929260208637	3	23	165
3	11.772	Linear+	40	11.9988297431807	2.61467022886448	3	23	166
2	7.3575	Linear+	40	9.72261886089953	1.87803875410283	3	23	167
1	5.886	Linear+	40	6.36532560035664	1.13799164704298	3	23	168
5	11.772	Linear+	40	11.0161971106915	1.3769177961622	3	23	169
4	10.3005	Linear+	40	12.2670333593914	1.1589351014534	3	23	170
3	11.772	Linear+	41	11.7079482023158	1.39927436017254	3	23	171
1	5.886	Linear+	41	8.16954267514319	1.80319606506078	3	23	172
2	7.3575	Linear+	41	7.61556138129087	0.999350802478141	3	23	173
5	11.772	Linear+	41	8.56790349592416	2.43913958462089	3	23	174
4	10.3005	Linear+	41	12.5430211189036	2.01222310422699	3	23	175
3	11.772	Linear+	42	10.7353024358488	4.05133949044765	3	23	176
5	11.772	Linear+	42	12.5039932875519	3.4947807431817	3	23	177
4	10.3005	Linear+	42	13.3250420895824	1.72144163239069	3	23	178
1	5.886	Linear+	42	6.63344080997913	2.7318201061148	3	23	179
2	7.3575	Linear+	42	8.45769900513304	1.36290882389987	3	23	180
3	11.772	Linear+	43	13.4573359392299	3.26850104354478	3	23	181
5	11.772	Linear+	43	13.1607054145894	1.74850225967237	3	23	182
4	10.3005	Linear+	43	11.914155758098	0.959466160866598	3	23	183
2	7.3575	Linear+	43	8.50369945418012	2.53088108188345	3	23	184
1	5.886	Linear+	43	5.05971316266833	1.09260734944736	3	23	185
3	11.772	Linear+	44	13.9616716428393	2.74628487073407	3	23	186
4	10.3005	Linear+	44	11.3664389990363	2.4127465500683	3	23	187
5	11.772	Linear+	44	13.7849341965965	1.94501774754264	3	23	188
1	5.886	Linear+	44	3.34270485461232	2.84016711023813	3	23	189
2	7.3575	Linear+	44	6.61956052991374	2.88145566384598	3	23	190
3	11.772	Linear+	45	10.809456616298	1.13654430191849	3	23	191
2	7.3575	Linear+	45	9.8844050022231	1.19844442973963	3	23	192
1	5.886	Linear+	45	4.70228878166003	2.49641817211425	3	23	193
4	10.3005	Linear+	45	10.7980988629761	2.06759829874992	3	23	194
5	11.772	Linear+	45	13.3258826163519	1.41625211449075	3	23	195
3	11.772	Linear+	46	12.1956004706036	1.30631877923273	3	23	196
1	5.886	Linear+	46	6.57692229293815	1.01386487647235	3	23	197
5	11.772	Linear+	46	10.7178897164438	1.14608528273561	3	23	198
4	10.3005	Linear+	46	13.3449994468968	0.577544868337582	3	23	199
2	7.3575	Linear+	46	8.96598285557241	1.25177801174892	3	23	200
3	11.772	Linear+	47	11.0052867429227	1.33508786138598	3	23	201
4	10.3005	Linear+	47	13.2699260173661	1.02254026059366	3	23	202
1	5.886	Linear+	47	4.74390048852391	1.02896657514199	3	23	203
5	11.772	Linear+	47	6.64088711655761	1.6693688885437	3	23	204
2	7.3575	Linear+	47	8.89392317444999	1.94794233000337	3	23	205
3	11.772	Linear+	48	13.5349357174238	2.18507775679645	3	23	206
1	5.886	Linear+	48	3.86454694668758	1.58495072767097	3	23	207
5	11.772	Linear+	48	9.57311701426275	3.54630060885581	3	23	208
4	10.3005	Linear+	48	12.9993851334955	5.37850540474182	3	23	209
2	7.3575	Linear+	48	9.83693333588008	1.56285220753984	3	23	210
3	11.772	Linear+	49	12.8529083506793	1.54991577805467	3	23	211
5	11.772	Linear+	49	12.1675960588242	1.06568902953274	3	23	212
1	5.886	Linear+	49	3.7385722336832	4.31946649811206	3	23	213
2	7.3575	Linear+	49	7.14982280075806	5.25345580794177	3	23	214
4	10.3005	Linear+	49	9.10532217697565	1.65258581683534	3	23	215
3	11.772	Linear+	50	9.75667661499989	2.29586008196598	3	23	216
2	7.3575	Linear+	50	5.56086546501274	1.5319061037086	3	23	217
5	11.772	Linear+	50	11.3865217648049	2.49631929787538	3	23	218
4	10.3005	Linear+	50	10.9912238745048	1.57279941584998	3	23	219
1	5.886	Linear+	50	3.68465268016544	2.19912070909436	3	23	220
3	11.772	Linear+	51	8.02254232734381	2.77377727440769	4	23	221
5	11.772	Linear+	51	11.2702375118795	1.88004485364696	4	23	222
1	5.886	Linear+	51	6.69063577787966	2.02566463544404	4	23	223
4	10.3005	Linear+	51	8.59438109299855	1.49310984519156	4	23	224
2	7.3575	Linear+	51	8.88527613637771	3.06591667022222	4	23	225
3	11.772	Linear+	52	12.555232108608	2.33277875190052	4	23	226
4	10.3005	Linear+	52	11.4709967177134	1.1878561995553	4	23	227
1	5.886	Linear+	52	5.78321434145815	1.63863662899652	4	23	228
2	7.3575	Linear+	52	7.72968762561973	3.76219979085671	4	23	229
5	11.772	Linear+	52	10.0194801712483	1.42784671580401	4	23	230
3	11.772	Linear+	53	13.6352567631681	2.81561845069944	4	23	231
2	7.3575	Linear+	53	7.8321281173896	3.18662295420385	4	23	232
4	10.3005	Linear+	53	14.6790659810509	3.51948729491579	4	23	233
5	11.772	Linear+	53	12.8856822675827	1.76501476854103	4	23	234
1	5.886	Linear+	53	6.20362641602836	1.95949068780957	4	23	235
3	11.772	Linear+	54	11.0565265615155	2.80138234872561	4	23	236
1	5.886	Linear+	54	7.34851563053616	2.64324360645191	4	23	237
4	10.3005	Linear+	54	9.919167585991	2.90903340084204	4	23	238
5	11.772	Linear+	54	11.5457415217278	2.45266312780351	4	23	239
2	7.3575	Linear+	54	6.79334849884839	1.99075794130038	4	23	240
3	11.772	Linear+	55	9.19982139849812	4.22954791478829	4	23	241
4	10.3005	Linear+	55	9.53227646943408	4.02803812815481	4	23	242
5	11.772	Linear+	55	9.25934548111118	0.947480150421697	4	23	243
2	7.3575	Linear+	55	7.01855103345113	1.49603238374037	4	23	244
1	5.886	Linear+	55	5.07477450938958	0.746022483542038	4	23	245
3	11.772	Linear+	56	11.0304845056679	1.6945271448109	4	23	246
1	5.886	Linear+	56	4.57707180881201	1.85712876875002	4	23	247
5	11.772	Linear+	56	9.76840608178306	1.3075395056237	4	23	248
4	10.3005	Linear+	56	14.529380710829	1.9329251981892	4	23	249
2	7.3575	Linear+	56	8.68021402338596	2.89338367829031	4	23	250
3	11.772	Linear+	57	11.2843620352598	1.63922706405083	4	23	251
5	11.772	Linear+	57	11.1265964983742	1.89553157422351	4	23	252
2	7.3575	Linear+	57	5.94678800447093	4.26677955873475	4	23	253
4	10.3005	Linear+	57	8.452123690646	1.49112239634365	4	23	254
1	5.886	Linear+	57	3.60502982245147	1.89608010908358	4	23	255
3	11.772	Linear+	58	11.9667229824972	4.24000814498898	4	23	256
2	7.3575	Linear+	58	7.1826052582459	4.34524763653523	4	23	257
5	11.772	Linear+	58	11.7766567842304	2.19038860641742	4	23	258
4	10.3005	Linear+	58	8.69904235824444	1.66963331964764	4	23	259
1	5.886	Linear+	58	7.14293674434091	2.09117022388245	4	23	260
3	11.772	Linear+	59	11.2170160623375	2.19955580684317	4	23	261
1	5.886	Linear+	59	5.15324053754466	6.73366397015071	4	23	262
5	11.772	Linear+	59	9.13329687771324	2.83830408452802	4	23	263
2	7.3575	Linear+	59	8.0403828308209	2.81036815196894	4	23	264
4	10.3005	Linear+	59	9.25645187131298	2.02386216062439	4	23	265
3	11.772	Linear+	60	11.816697781985	1.54648251701621	4	23	266
5	11.772	Linear+	60	11.1597060514006	0.879890538297416	4	23	267
4	10.3005	Linear+	60	9.0466094033734	1.05471731037543	4	23	268
2	7.3575	Linear+	60	6.32409103268537	4.87256183663881	4	23	269
1	5.886	Linear+	60	4.58956454883776	1.59972769983518	4	23	270
3	11.772	Linear+	61	12.195626037157	2.10636773092308	4	23	271
4	10.3005	Linear+	61	12.1089790422351	3.15956437083409	4	23	272
2	7.3575	Linear+	61	7.14034340019992	1.54587240930971	4	23	273
1	5.886	Linear+	61	3.80271685499919	1.33347598135237	4	23	274
5	11.772	Linear+	61	8.99050217836114	0.945475583811502	4	23	275
3	11.772	Linear+	62	10.5447157282752	1.89194118745661	4	23	276
2	7.3575	Linear+	62	10.4595768184521	2.02558568934634	4	23	277
4	10.3005	Linear+	62	8.87960233820957	1.94580235422884	4	23	278
1	5.886	Linear+	62	3.82720465101801	1.26162481288625	4	23	279
5	11.772	Linear+	62	9.62361392891778	1.93283475508698	4	23	280
3	11.772	Linear+	63	10.5140895702983	1.50301106548362	4	23	281
2	7.3575	Linear+	63	9.13544146933073	2.34672487387147	4	23	282
1	5.886	Linear+	63	2.63134775914689	1.54438904023773	4	23	283
5	11.772	Linear+	63	12.4862449926739	2.03805968376084	4	23	284
4	10.3005	Linear+	63	10.2215138653744	1.41124529676707	4	23	285
3	11.772	Linear+	64	9.71431644981556	1.10609819003935	4	23	286
4	10.3005	Linear+	64	10.3428059410762	1.54697663272155	4	23	287
5	11.772	Linear+	64	9.82513363047872	1.26673076033779	4	23	288
2	7.3575	Linear+	64	5.09648970278286	1.02630335791734	4	23	289
1	5.886	Linear+	64	6.32726983198444	0.384976174374301	4	23	290
3	11.772	Linear+	65	10.4368457724006	1.53249475033999	4	23	291
1	5.886	Linear+	65	7.89610301106057	0.803871066970562	4	23	292
4	10.3005	Linear+	65	6.9956096399563	3.53280005968223	4	23	293
2	7.3575	Linear+	65	7.5641616978659	3.55874445556957	4	23	294
5	11.772	Linear+	65	12.6483675163576	3.77604014038609	4	23	295
3	11.772	Linear+	66	12.3904503081391	0.948021276101074	4	23	296
5	11.772	Linear+	66	10.1059782903503	0.990386971287892	4	23	297
2	7.3575	Linear+	66	9.19142139051661	1.18886972437592	4	23	298
1	5.886	Linear+	66	5.96757631835003	1.22677994707801	4	23	299
4	10.3005	Linear+	66	9.5796841290144	0.825857427435378	4	23	300
3	11.772	Linear+	67	12.6305703914964	4.97239185981421	4	23	301
4	10.3005	Linear+	67	12.8951190533009	5.38620788679181	4	23	302
5	11.772	Linear+	67	11.5038611886074	0.946029739429335	4	23	303
1	5.886	Linear+	67	5.73044575169975	0.786926015242984	4	23	304
2	7.3575	Linear+	67	7.38672537696073	1.31950201108158	4	23	305
3	11.772	Linear+	68	13.5320513642823	2.22618005893109	4	23	306
1	5.886	Linear+	68	6.6869825705584	0.612397143326513	4	23	307
5	11.772	Linear+	68	14.1517104546131	2.8125983153567	4	23	308
4	10.3005	Linear+	68	14.0594221417559	1.33154090774727	4	23	309
2	7.3575	Linear+	68	8.88836093286844	0.930898915014909	4	23	310
3	11.772	Linear+	69	12.2454507942724	1.22582135239009	4	23	311
5	11.772	Linear+	69	13.2757025471705	1.14849326645994	4	23	312
1	5.886	Linear+	69	4.67562269106641	0.904618295617623	4	23	313
4	10.3005	Linear+	69	10.5348705909404	0.93850431124895	4	23	314
2	7.3575	Linear+	69	8.20165285767921	1.39930604080721	4	23	315
3	11.772	Linear+	70	13.4196350045515	1.81218748906188	4	23	316
2	7.3575	Linear+	70	10.2974984973397	0.74801683059266	4	23	317
4	10.3005	Linear+	70	14.4459235905425	0.38896333554161	4	23	318
5	11.772	Linear+	70	9.21912293174543	0.87027699860733	4	23	319
1	5.886	Linear+	70	6.10972523323808	0.83989475897552	4	23	320
5	11.772	Linear+	1	14.8674782531382	2.76868972216339	1	29	1
2	7.3575	Linear+	1	9.73469454834256	1.58492747817294	1	29	2
1	5.886	Linear+	1	5.30662795549566	0.760028900914472	1	29	3
4	10.3005	Linear+	1	10.2142660979584	1.48109368704592	1	29	4
5	11.772	Linear+	2	12.3446520672353	1.75003637284987	1	29	5
2	7.3575	Linear+	2	9.6218866456649	1.53251723337105	1	29	6
1	5.886	Linear+	2	5.73155379398838	1.17191956286856	1	29	7
4	10.3005	Linear+	2	10.725035048016	1.14753441628303	1	29	8
2	7.3575	Linear+	3	7.44259221082643	0.958521873562076	1	29	9
5	11.772	Linear+	3	13.7521004445837	0.987902596355756	1	29	10
4	10.3005	Linear+	3	12.1840762055836	1.29212176707427	1	29	11
1	5.886	Linear+	3	5.75097453870944	1.46860742915993	1	29	12
5	11.772	Linear+	4	12.0701493396197	0.547565534841928	1	29	13
2	7.3575	Linear+	4	8.65392912409368	0.559584503366451	1	29	14
1	5.886	Linear+	4	5.66492177873855	0.600454566009796	1	29	15
4	10.3005	Linear+	4	8.58964130612608	0.611914524625689	1	29	16
1	5.886	Linear+	5	3.42446340375986	0.749024990144512	1	29	17
2	7.3575	Linear+	5	9.95078405424457	0.98502451289108	1	29	18
5	11.772	Linear+	5	11.8517897121862	1.39133095200563	1	29	19
4	10.3005	Linear+	5	9.49833166647589	1.38638161930454	1	29	20
5	11.772	Linear+	6	11.1112285248948	1.25370005541556	1	29	21
4	10.3005	Linear+	6	10.5633988882237	0.705182313110443	1	29	22
2	7.3575	Linear+	6	8.60626467686288	0.70016553131618	1	29	23
1	5.886	Linear+	6	6.58521469936535	0.985415155555749	1	29	24
2	7.3575	Linear+	7	7.52165290379028	1.00545954421275	1	29	25
1	5.886	Linear+	7	6.78954673265932	2.24460515837379	1	29	26
5	11.772	Linear+	7	12.8422092265302	0.759029427988257	1	29	27
4	10.3005	Linear+	7	9.82222035591364	0.800379809931521	1	29	28
1	5.886	Linear+	8	5.87847260840456	1.59569213070804	1	29	29
2	7.3575	Linear+	8	8.00920079251743	1.79046390734899	1	29	30
4	10.3005	Linear+	8	11.68660288023	0.452800836368755	1	29	31
5	11.772	Linear+	8	15.8405385652134	1.64393042301247	1	29	32
1	5.886	Linear+	9	6.85891822333645	1.90443051121047	1	29	33
5	11.772	Linear+	9	8.13662475858217	1.24995305389821	1	29	34
4	10.3005	Linear+	9	10.3393068725426	1.45178858899307	1	29	35
2	7.3575	Linear+	9	8.11384549572788	1.16014228692793	1	29	36
4	10.3005	Linear+	10	9.44839719272014	0.881489643881563	1	29	37
5	11.772	Linear+	10	11.6995946275789	1.49220413672442	1	29	38
2	7.3575	Linear+	10	7.88129404141812	0.642396404963334	1	29	39
1	5.886	Linear+	10	5.31493602927441	0.697672980736386	1	29	40
2	7.3575	Linear+	11	7.94284314998293	1.65580114576592	1	29	41
1	5.886	Linear+	11	4.05368215033634	1.46023454400197	1	29	42
4	10.3005	Linear+	11	9.24543804628887	0.919600936418244	1	29	43
5	11.772	Linear+	11	11.6002748944936	1.38406229025951	1	29	44
4	10.3005	Linear+	12	11.6837252504405	1.9179755154682	1	29	45
1	5.886	Linear+	12	6.73906641127244	1.16100507324486	1	29	46
2	7.3575	Linear+	12	8.49269546833049	1.00341512132022	1	29	47
5	11.772	Linear+	12	11.967394810842	1.35850240530109	1	29	48
1	5.886	Linear+	13	3.85433247868289	0.812851760434106	1	29	49
4	10.3005	Linear+	13	11.476645220704	0.934548064249349	1	29	50
5	11.772	Linear+	13	12.4154342086456	0.791995938747026	1	29	51
2	7.3575	Linear+	13	7.61304023333579	1.21632176078924	1	29	52
1	5.886	Linear+	14	4.5381073713574	1.15898338887238	1	29	53
2	7.3575	Linear+	14	8.54634678894401	1.36089838104292	1	29	54
5	11.772	Linear+	14	10.8601634102192	1.17791921080473	1	29	55
4	10.3005	Linear+	14	8.17594511453791	1.00483589558983	1	29	56
1	5.886	Linear+	15	2.68180123944283	0.548559131521388	1	29	57
4	10.3005	Linear+	15	10.5851774274379	0.859227355308282	1	29	58
5	11.772	Linear+	15	14.0118212480733	1.01529535932355	1	29	59
2	7.3575	Linear+	15	6.6238572643781	2.57614964296691	1	29	60
1	5.886	Linear+	16	3.73531134589273	1.13308600295907	2	29	61
5	11.772	Linear+	16	10.5159257615462	0.720118965892986	2	29	62
2	7.3575	Linear+	16	7.50701117519915	1.27912631963257	2	29	63
4	10.3005	Linear+	16	7.41985087941659	0.958946751751313	2	29	64
2	7.3575	Linear+	17	8.38600993546595	0.840265218010032	2	29	65
1	5.886	Linear+	17	4.63102167081071	0.947482194333612	2	29	66
4	10.3005	Linear+	17	8.44190235866748	1.57427844160914	2	29	67
5	11.772	Linear+	17	11.7857927975644	1.05471220059565	2	29	68
1	5.886	Linear+	18	6.11963214058326	1.72342320499185	2	29	69
5	11.772	Linear+	18	11.0011538863504	1.20136160301968	2	29	70
2	7.3575	Linear+	18	10.5600004633618	1.23974371388503	2	29	71
4	10.3005	Linear+	18	10.5984389443613	1.44774292084721	2	29	72
1	5.886	Linear+	19	6.30490645198117	1.19884069316207	2	29	73
2	7.3575	Linear+	19	7.89414632394927	1.08816107456625	2	29	74
4	10.3005	Linear+	19	10.6095838290446	1.27966795628992	2	29	75
5	11.772	Linear+	19	12.5851239231695	0.962513378042203	2	29	76
2	7.3575	Linear+	20	8.05707331592032	0.971983332920293	2	29	77
4	10.3005	Linear+	20	10.3537056646688	0.948057555537558	2	29	78
1	5.886	Linear+	20	3.61886306539611	1.38591739581095	2	29	79
5	11.772	Linear+	20	12.0379741541759	0.909249800015993	2	29	80
4	10.3005	Linear+	21	8.11701239868138	0.70565598969664	2	29	81
5	11.772	Linear+	21	13.8495212263943	0.918633144126704	2	29	82
1	5.886	Linear+	21	6.52479229372246	0.572521954807575	2	29	83
2	7.3575	Linear+	21	8.22302158571391	1.10711248132695	2	29	84
4	10.3005	Linear+	22	11.5757252338749	1.11962147773298	2	29	85
2	7.3575	Linear+	22	8.72514581671305	1.12138358529232	2	29	86
1	5.886	Linear+	22	4.18704736196918	0.599423667937895	2	29	87
5	11.772	Linear+	22	11.5607226521967	1.01186107632912	2	29	88
2	7.3575	Linear+	23	10.9449926838933	0.932597916793879	2	29	89
5	11.772	Linear+	23	12.0560042643863	1.18842721744642	2	29	90
4	10.3005	Linear+	23	7.97667821263281	1.02529340994256	2	29	91
1	5.886	Linear+	23	6.68224888887954	1.05271504316614	2	29	92
5	11.772	Linear+	24	14.390058309564	1.13804529973074	2	29	93
2	7.3575	Linear+	24	10.2414378431381	1.86565443632358	2	29	94
4	10.3005	Linear+	24	9.94917850812323	1.22685863768672	2	29	95
1	5.886	Linear+	24	6.26745620639214	1.06754158019429	2	29	96
2	7.3575	Linear+	25	7.72761300681537	1.25318882194793	2	29	97
5	11.772	Linear+	25	10.868265619335	2.10640196644765	2	29	98
1	5.886	Linear+	25	5.5890513034313	1.50599134454402	2	29	99
4	10.3005	Linear+	25	8.69693887671757	0.85371492487474	2	29	100
5	11.772	Linear+	26	10.8728644267731	1.72401134064526	2	29	101
1	5.886	Linear+	26	5.13535403020043	1.66756871312496	2	29	102
4	10.3005	Linear+	26	8.40633558788672	0.947467631461221	2	29	103
2	7.3575	Linear+	26	7.97917140661668	1.39991742595865	2	29	104
5	11.772	Linear+	27	11.2716336037371	1.45517075223368	2	29	105
1	5.886	Linear+	27	4.88551080701741	0.972930941581676	2	29	106
4	10.3005	Linear+	27	8.09901464462348	0.545554836495989	2	29	107
2	7.3575	Linear+	27	8.81456122323398	1.17638883175871	2	29	108
4	10.3005	Linear+	28	9.0597325844098	1.32005744414436	2	29	109
1	5.886	Linear+	28	7.43370495062445	1.63732801439323	2	29	110
2	7.3575	Linear+	28	8.59581740093033	1.05379576159096	2	29	111
5	11.772	Linear+	28	12.0383866826534	1.42629564214986	2	29	112
1	5.886	Linear+	29	6.8483801683696	1.84081937362786	2	29	113
5	11.772	Linear+	29	11.2619213922295	1.54604307595458	2	29	114
4	10.3005	Linear+	29	11.7757316574846	1.56245798802932	2	29	115
2	7.3575	Linear+	29	7.92615495019275	1.15951684988208	2	29	116
1	5.886	Linear+	30	5.11777032242094	1.0706986576353	2	29	117
5	11.772	Linear+	30	13.6479261889473	1.02484144992045	2	29	118
2	7.3575	Linear+	30	7.79142492326776	2.04220371516759	2	29	119
4	10.3005	Linear+	30	12.679719788211	1.76319543144809	2	29	120
3	11.772	Linear+	31	7.7754938670904	1.54753206578433	3	29	121
1	5.886	Linear+	31	4.60841642970294	1.04024539206446	3	29	122
5	11.772	Linear+	31	13.027709145875	0.762470609185391	3	29	123
2	7.3575	Linear+	31	8.28434828797935	0.524609593662646	3	29	124
4	10.3005	Linear+	31	9.56049764090145	0.706131199216773	3	29	125
3	11.772	Linear+	32	10.9384300619483	0.919048569223337	3	29	126
5	11.772	Linear+	32	12.9122374357798	0.909081688261022	3	29	127
1	5.886	Linear+	32	6.82652661080301	2.78970113664496	3	29	128
2	7.3575	Linear+	32	10.2593702195972	1.63122310499346	3	29	129
4	10.3005	Linear+	32	9.98926289260129	1.71845982039635	3	29	130
3	11.772	Linear+	33	8.41797217020142	1.42033227365017	3	29	131
4	10.3005	Linear+	33	10.102416225219	1.10559487673039	3	29	132
2	7.3575	Linear+	33	8.94491604511165	1.04627314378946	3	29	133
5	11.772	Linear+	33	13.0135481067169	1.16143046241208	3	29	134
1	5.886	Linear+	33	4.95185440631967	1.37386725762973	3	29	135
3	11.772	Linear+	34	9.18361325769655	1.46562510618761	3	29	136
2	7.3575	Linear+	34	8.75723898693536	1.04376500838132	3	29	137
4	10.3005	Linear+	34	10.5367472898961	2.4001363800225	3	29	138
5	11.772	Linear+	34	10.9812353589361	0.907091173545239	3	29	139
1	5.886	Linear+	34	6.13987856959272	1.02426685518348	3	29	140
3	11.772	Linear+	35	9.23461917397103	1.06670255435337	3	29	141
2	7.3575	Linear+	35	8.77213771996877	1.41088531278112	3	29	142
5	11.772	Linear+	35	13.3011869256365	1.15000141796389	3	29	143
1	5.886	Linear+	35	5.11099058360585	1.05329806903977	3	29	144
4	10.3005	Linear+	35	11.901112762342	0.907620291242119	3	29	145
3	11.772	Linear+	36	9.07258631502921	1.7514889259575	3	29	146
4	10.3005	Linear+	36	12.938096119718	1.31062172479084	3	29	147
1	5.886	Linear+	36	5.97415915751853	0.932539154326335	3	29	148
2	7.3575	Linear+	36	8.66690987029099	1.29421728776466	3	29	149
5	11.772	Linear+	36	12.5338911320949	0.973056386675432	3	29	150
3	11.772	Linear+	37	8.16001365867749	2.17131354298589	3	29	151
5	11.772	Linear+	37	12.586264119444	2.51974993759681	3	29	152
1	5.886	Linear+	37	7.93971113745043	1.73644139095359	3	29	153
2	7.3575	Linear+	37	9.54464590877073	1.61387463615174	3	29	154
4	10.3005	Linear+	37	10.7382646040583	4.17304115953167	3	29	155
3	11.772	Linear+	38	8.92387993851543	2.55737426811985	3	29	156
1	5.886	Linear+	38	5.7724670195942	3.06955074560629	3	29	157
5	11.772	Linear+	38	12.2515775986955	1.28267966049601	3	29	158
4	10.3005	Linear+	38	9.82837456786358	1.7728802525662	3	29	159
2	7.3575	Linear+	38	6.80236078452329	1.35743752719361	3	29	160
3	11.772	Linear+	39	9.03633833707299	1.58640088317434	3	29	161
5	11.772	Linear+	39	12.7507449292202	1.25265433898228	3	29	162
2	7.3575	Linear+	39	8.41345277184519	1.5239529869601	3	29	163
4	10.3005	Linear+	39	9.65130331504476	2.33775976523628	3	29	164
1	5.886	Linear+	39	5.12234668675288	4.54886341890767	3	29	165
3	11.772	Linear+	40	7.30060326892141	0.933524575358138	3	29	166
1	5.886	Linear+	40	5.98403033057433	1.696462218416	3	29	167
5	11.772	Linear+	40	11.0083022576159	2.43852308968967	3	29	168
2	7.3575	Linear+	40	8.62846527923259	1.45416463659374	3	29	169
4	10.3005	Linear+	40	8.4249854390856	2.13142379159457	3	29	170
3	11.772	Linear+	41	7.25259863763249	1.49364959463356	3	29	171
2	7.3575	Linear+	41	9.74776161662746	1.79926076815831	3	29	172
5	11.772	Linear+	41	11.6622849305138	1.2131489031291	3	29	173
1	5.886	Linear+	41	5.80846484771315	1.41322559192328	3	29	174
4	10.3005	Linear+	41	10.0981140822037	1.63062985956026	3	29	175
3	11.772	Linear+	42	8.9283455544561	1.32445670905144	3	29	176
4	10.3005	Linear+	42	11.0522208917604	1.54687060479098	3	29	177
1	5.886	Linear+	42	5.21455699395034	1.89252293588529	3	29	178
2	7.3575	Linear+	42	5.80039161030714	1.3739014931543	3	29	179
5	11.772	Linear+	42	11.0738625988021	1.80424893518576	3	29	180
3	11.772	Linear+	43	9.37749912735455	4.07927363458381	3	29	181
4	10.3005	Linear+	43	12.418424791676	1.10559743162029	3	29	182
5	11.772	Linear+	43	12.2274308254384	2.05307400519613	3	29	183
1	5.886	Linear+	43	6.34092601972725	1.22524343629625	3	29	184
2	7.3575	Linear+	43	9.07818240485918	1.62669558461374	3	29	185
3	11.772	Linear+	44	7.66972881059581	2.51884192972878	3	29	186
5	11.772	Linear+	44	13.58722707132	1.6691415033432	3	29	187
4	10.3005	Linear+	44	10.544580491622	1.38782896442903	3	29	188
1	5.886	Linear+	44	4.08454157903743	0.479220186287242	3	29	189
2	7.3575	Linear+	44	9.66527864305947	0.906682391162329	3	29	190
3	11.772	Linear+	45	10.5844149124237	1.00485250237413	3	29	191
1	5.886	Linear+	45	4.84075542399211	1.2003636630274	3	29	192
5	11.772	Linear+	45	13.2919700124691	1.34895554823722	3	29	193
4	10.3005	Linear+	45	10.2052846291994	1.43664953130857	3	29	194
2	7.3575	Linear+	45	8.02730762195529	2.11992423218533	3	29	195
3	11.772	Linear+	46	9.35929227233933	1.37232461511222	3	29	196
2	7.3575	Linear+	46	9.4719695039295	1.08123323513188	3	29	197
1	5.886	Linear+	46	4.81122319286183	1.43879058666148	3	29	198
4	10.3005	Linear+	46	12.2307292111701	1.21683759305867	3	29	199
5	11.772	Linear+	46	14.3855818551388	1.3864018029347	3	29	200
3	11.772	Linear+	47	9.80257493133034	1.82624807010005	3	29	201
2	7.3575	Linear+	47	8.62367886923782	1.84369771258153	3	29	202
5	11.772	Linear+	47	12.5696909342384	1.65458297426485	3	29	203
1	5.886	Linear+	47	4.63626739237473	0.785919133136079	3	29	204
4	10.3005	Linear+	47	9.94489312180465	1.25271054655993	3	29	205
3	11.772	Linear+	48	9.3194711854774	1.46616239953215	3	29	206
4	10.3005	Linear+	48	12.150901051466	2.37222216402751	3	29	207
1	5.886	Linear+	48	4.60270583421125	1.68576744932312	3	29	208
2	7.3575	Linear+	48	9.13100874026895	2.03864041023356	3	29	209
5	11.772	Linear+	48	13.3517516701749	2.46556634372007	3	29	210
3	11.772	Linear+	49	10.4699668467335	1.43828139710577	3	29	211
1	5.886	Linear+	49	5.06939996509814	1.32066525244995	3	29	212
4	10.3005	Linear+	49	10.0214233922601	1.55112143059527	3	29	213
2	7.3575	Linear+	49	6.34903849428815	1.18754884630115	3	29	214
5	11.772	Linear+	49	11.6043147790589	1.09284750909732	3	29	215
3	11.772	Linear+	50	8.76512740740722	0.653395205953507	3	29	216
5	11.772	Linear+	50	12.5572806549514	1.85627134770186	3	29	217
4	10.3005	Linear+	50	10.0765525854404	1.61900511054625	3	29	218
1	5.886	Linear+	50	5.36512376070027	0.840406503421125	3	29	219
2	7.3575	Linear+	50	8.24748935449209	1.13608391075974	3	29	220
3	11.772	Linear+	51	9.23620907560928	0.75852202685547	4	29	221
2	7.3575	Linear+	51	10.4785014838032	1.1739494228887	4	29	222
1	5.886	Linear+	51	6.8876027239459	1.4292056617382	4	29	223
5	11.772	Linear+	51	10.9967546509497	1.37436724958183	4	29	224
4	10.3005	Linear+	51	9.50370615770183	1.03875589125673	4	29	225
3	11.772	Linear+	52	10.8949913085659	1.33354087555566	4	29	226
5	11.772	Linear+	52	14.2159198036976	1.17193157085106	4	29	227
1	5.886	Linear+	52	5.78919413802925	0.749992015969084	4	29	228
4	10.3005	Linear+	52	11.7428115437939	1.4677469422439	4	29	229
2	7.3575	Linear+	52	11.3256186089085	1.41424192712279	4	29	230
3	11.772	Linear+	53	11.3552647890432	1.36339834080341	4	29	231
1	5.886	Linear+	53	6.750258652566	1.65118088288308	4	29	232
5	11.772	Linear+	53	10.6824250598677	1.47542086054351	4	29	233
2	7.3575	Linear+	53	10.2063791301534	1.81722368801933	4	29	234
4	10.3005	Linear+	53	10.0129825826836	2.60019345626271	4	29	235
3	11.772	Linear+	54	8.73073183845527	1.97389260213747	4	29	236
4	10.3005	Linear+	54	10.6271559960803	1.38892245730332	4	29	237
5	11.772	Linear+	54	11.9358905526588	1.6537756290586	4	29	238
1	5.886	Linear+	54	6.42460485250682	1.86216598966343	4	29	239
2	7.3575	Linear+	54	9.58661245935289	1.82476981080785	4	29	240
3	11.772	Linear+	55	9.0007797643699	1.45420040505224	4	29	241
4	10.3005	Linear+	55	11.1132796462173	1.44127317317069	4	29	242
5	11.772	Linear+	55	11.4944657264319	1.57991836104835	4	29	243
1	5.886	Linear+	55	6.19833789602907	1.4708087222919	4	29	244
2	7.3575	Linear+	55	9.97370886985547	1.2119429350013	4	29	245
3	11.772	Linear+	56	8.73687245794801	1.34547399977977	4	29	246
5	11.772	Linear+	56	12.8984487993513	1.38685555137973	4	29	247
4	10.3005	Linear+	56	11.1104734337468	1.22435510108039	4	29	248
1	5.886	Linear+	56	5.24655091263446	1.46784964881761	4	29	249
2	7.3575	Linear+	56	8.76573573146104	2.54550961494488	4	29	250
3	11.772	Linear+	57	8.40082384919619	1.27975047923347	4	29	251
2	7.3575	Linear+	57	8.98783536137969	2.65220002846147	4	29	252
4	10.3005	Linear+	57	11.0689525980175	2.39879582929554	4	29	253
1	5.886	Linear+	57	5.51172438751883	1.58786687899505	4	29	254
5	11.772	Linear+	57	12.3672970494155	1.38741328384341	4	29	255
3	11.772	Linear+	58	10.7993701440272	1.74489603258813	4	29	256
1	5.886	Linear+	58	6.70506198073767	2.8665200330194	4	29	257
5	11.772	Linear+	58	12.2780109974115	1.13401215054535	4	29	258
4	10.3005	Linear+	58	8.90064279750774	1.65357532569098	4	29	259
2	7.3575	Linear+	58	10.1575507946726	2.21208728628027	4	29	260
3	11.772	Linear+	59	9.79559722554019	1.74734106221591	4	29	261
2	7.3575	Linear+	59	10.1149116416968	1.59972156809944	4	29	262
4	10.3005	Linear+	59	9.55031292024987	1.75082312165134	4	29	263
1	5.886	Linear+	59	5.67285680583194	1.81714244252073	4	29	264
5	11.772	Linear+	59	12.120590443349	1.08113870420583	4	29	265
3	11.772	Linear+	60	7.95344877772934	1.89194501979145	4	29	266
5	11.772	Linear+	60	13.4479731576554	1.66454985522716	4	29	267
4	10.3005	Linear+	60	9.71949455751009	1.53289842294312	4	29	268
2	7.3575	Linear+	60	7.42008339475397	1.06614763226857	4	29	269
1	5.886	Linear+	60	4.72985983480773	1.06611978396873	4	29	270
3	11.772	Linear+	61	9.0653370211169	1.30750475912115	4	29	271
4	10.3005	Linear+	61	10.8965112695831	1.37533248698347	4	29	272
5	11.772	Linear+	61	13.6729809476674	1.42618373797254	4	29	273
1	5.886	Linear+	61	5.69382942532867	1.51346286454766	4	29	274
2	7.3575	Linear+	61	8.35004828219812	1.05125083576836	4	29	275
3	11.772	Linear+	62	10.5057589502658	1.08017602169408	4	29	276
1	5.886	Linear+	62	5.88650225119892	1.82621460104245	4	29	277
4	10.3005	Linear+	62	10.1157514860993	1.22376006722426	4	29	278
5	11.772	Linear+	62	12.4531477749927	1.65220999253206	4	29	279
2	7.3575	Linear+	62	8.85680145485513	1.01230230581368	4	29	280
3	11.772	Linear+	63	8.13845507780809	1.14646059606092	4	29	281
4	10.3005	Linear+	63	11.2251540212979	1.22082143286912	4	29	282
1	5.886	Linear+	63	6.0798018350113	1.33997536575165	4	29	283
5	11.772	Linear+	63	10.8110313974357	1.21579698640518	4	29	284
2	7.3575	Linear+	63	9.22744818123967	1.14446088374152	4	29	285
3	11.772	Linear+	64	7.87604224443164	1.32451291662909	4	29	286
1	5.886	Linear+	64	7.0459552739362	1.18017352293528	4	29	287
4	10.3005	Linear+	64	10.2319918858405	1.23876595752291	4	29	288
2	7.3575	Linear+	64	8.24680759823787	1.20982671970277	4	29	289
5	11.772	Linear+	64	11.2137150139139	1.53298809957837	4	29	290
3	11.772	Linear+	65	9.01330650807996	2.93249163337432	4	29	291
5	11.772	Linear+	65	12.5898905334996	2.0261462321889	4	29	292
2	7.3575	Linear+	65	7.93329325928167	1.50506724086965	4	29	293
4	10.3005	Linear+	65	9.19739872622627	2.65270027590256	4	29	294
1	5.886	Linear+	65	6.17864415778328	1.08019646081323	4	29	295
3	11.772	Linear+	66	9.13178731141123	1.89847710678137	4	29	296
2	7.3575	Linear+	66	8.88019111842567	0.961943126618044	4	29	297
5	11.772	Linear+	66	13.5312601055229	1.5489009757891	4	29	298
4	10.3005	Linear+	66	9.64551532268628	1.15592722958215	4	29	299
1	5.886	Linear+	66	5.86069128155611	0.986894436803904	4	29	300
3	11.772	Linear+	67	10.4896335771626	0.895716292762789	4	29	301
4	10.3005	Linear+	67	11.7499412685352	1.09613309749996	4	29	302
1	5.886	Linear+	67	6.0836489095671	0.853787994725685	4	29	303
2	7.3575	Linear+	67	7.70632808866515	1.04089126822946	4	29	304
5	11.772	Linear+	67	12.2491376554468	1.52104347834974	4	29	305
3	11.772	Linear+	68	9.15157858655127	1.13162690534107	4	29	306
1	5.886	Linear+	68	6.1813405453882	1.1868802316161	4	29	307
5	11.772	Linear+	68	11.8941474914219	1.12208566903496	4	29	308
4	10.3005	Linear+	68	10.4531574245784	1.09061249141876	4	29	309
2	7.3575	Linear+	68	10.1578920154901	1.00288140482154	4	29	310
3	11.772	Linear+	69	10.1116925094068	1.62683431513494	4	29	311
2	7.3575	Linear+	69	9.39357393185701	1.40984623906156	4	29	312
1	5.886	Linear+	69	4.88120681298747	1.45168715986432	4	29	313
5	11.772	Linear+	69	11.3416842406058	1.41176087354751	4	29	314
4	10.3005	Linear+	69	9.00463861438956	1.95781697944055	4	29	315
3	11.772	Linear+	70	8.54967789897339	1.40678573645851	4	29	316
5	11.772	Linear+	70	13.6606325337856	1.23023236979068	4	29	317
2	7.3575	Linear+	70	10.2228803437128	1.28372205557243	4	29	318
4	10.3005	Linear+	70	9.63595740356411	1.25420004736766	4	29	319
1	5.886	Linear+	70	5.28582613861815	1.53391322520869	4	29	320
1	5.886	Linear+	1	6.17787861526236	6.63683747553374	1	34	1
2	7.3575	Linear+	1	8.50276069678188	2.50112044696266	1	34	2
4	10.3005	Linear+	1	11.2356709639929	4.23946599735365	1	34	3
5	11.772	Linear+	1	21.3510092721169	2.22715730431523	1	34	4
2	7.3575	Linear+	2	10.3343752789892	2.90986220712339	1	34	5
5	11.772	Linear+	2	17.9994603024791	3.49585456340381	1	34	6
4	10.3005	Linear+	2	16.1172129815726	2.62615292600042	1	34	7
1	5.886	Linear+	2	5.42633441392573	3.16074396349778	1	34	8
4	10.3005	Linear+	3	13.9288949087169	3.37662577224741	1	34	9
2	7.3575	Linear+	3	7.93583227804106	2.29943258450362	1	34	10
1	5.886	Linear+	3	3.60637816390977	1.66463365561566	1	34	11
5	11.772	Linear+	3	12.8863789368947	3.27835704228573	1	34	12
2	7.3575	Linear+	4	7.29003929471261	1.94879668518366	1	34	13
4	10.3005	Linear+	4	11.9794118356801	2.31957993522332	1	34	14
5	11.772	Linear+	4	16.3465694183745	1.9329274975901	1	34	15
1	5.886	Linear+	4	5.68208173556343	3.84546952872246	1	34	16
2	7.3575	Linear+	5	7.25884763281506	4.66685462139981	1	34	17
4	10.3005	Linear+	5	10.3922790003555	2.89308628910674	1	34	18
5	11.772	Linear+	5	13.268689582567	3.56386266649259	1	34	19
1	5.886	Linear+	5	4.30117892490449	2.41078362816337	1	34	20
5	11.772	Linear+	6	9.5856866833094	2.91995300024552	1	34	21
1	5.886	Linear+	6	6.47788866376645	3.42508947863128	1	34	22
4	10.3005	Linear+	6	10.7687157851272	2.27974000418491	1	34	23
2	7.3575	Linear+	6	5.2135706743384	3.15412909807532	1	34	24
1	5.886	Linear+	7	5.92326224645453	3.20042421391786	1	34	25
5	11.772	Linear+	7	14.160121752118	2.38990149111039	1	34	26
2	7.3575	Linear+	7	8.17396943585473	2.30650043190414	1	34	27
4	10.3005	Linear+	7	17.0070646708323	1.71856661479389	1	34	28
5	11.772	Linear+	8	17.7646072310672	1.52754388470497	1	34	29
2	7.3575	Linear+	8	5.66188191106626	3.28328951271352	1	34	30
1	5.886	Linear+	8	6.01442216877705	2.26594129936079	1	34	31
4	10.3005	Linear+	8	13.0747324766105	5.14578150632731	1	34	32
2	7.3575	Linear+	9	4.81784779605539	2.94612708073427	1	34	33
4	10.3005	Linear+	9	10.1020667569546	2.35971214566551	1	34	34
5	11.772	Linear+	9	15.950651997777	1.93183758156167	1	34	35
1	5.886	Linear+	9	7.62144592757934	2.08143047263164	1	34	36
5	11.772	Linear+	10	15.8203057833498	2.67838458399878	1	34	37
2	7.3575	Linear+	10	9.85855701165596	1.96245078323982	1	34	38
1	5.886	Linear+	10	5.85593342086371	2.40114837190919	1	34	39
4	10.3005	Linear+	10	10.8838800700628	1.81614015921563	1	34	40
5	11.772	Linear+	11	20.7015298087985	1.57479018605475	1	34	41
4	10.3005	Linear+	11	11.6323542934799	1.89293452864709	1	34	42
2	7.3575	Linear+	11	7.36420912215348	2.91819651344396	1	34	43
1	5.886	Linear+	11	6.33607637058731	1.77725805639817	1	34	44
5	11.772	Linear+	12	17.570523644222	1.43582078264964	1	34	45
2	7.3575	Linear+	12	4.93512760075077	2.17226983827292	1	34	46
4	10.3005	Linear+	12	11.3403706006924	3.18606368880624	1	34	47
1	5.886	Linear+	12	5.27430835257121	3.56015066696678	1	34	48
4	10.3005	Linear+	13	9.72953324274597	2.4829526249322	1	34	49
2	7.3575	Linear+	13	8.06241629230732	3.63938291233432	1	34	50
1	5.886	Linear+	13	7.67429143011871	1.39826466768675	1	34	51
5	11.772	Linear+	13	14.0249831538018	2.38961508795336	1	34	52
1	5.886	Linear+	14	4.1320213798453	2.68036666757791	1	34	53
4	10.3005	Linear+	14	10.4888457036401	3.50472999540375	1	34	54
5	11.772	Linear+	14	13.9315255350233	2.12038666725599	1	34	55
2	7.3575	Linear+	14	6.72644724804505	1.64066853292857	1	34	56
5	11.772	Linear+	15	14.6052756590913	1.55888216413481	1	34	57
4	10.3005	Linear+	15	11.6471079767478	1.1728730477767	1	34	58
1	5.886	Linear+	15	5.24453105730552	2.38720991460792	1	34	59
2	7.3575	Linear+	15	8.88933358327931	2.07914997791298	1	34	60
5	11.772	Linear+	16	10.2555949605531	5.01489832943415	2	34	61
2	7.3575	Linear+	16	9.52236230024261	2.24018800923746	2	34	62
1	5.886	Linear+	16	6.54196842135946	3.27974690238762	2	34	63
4	10.3005	Linear+	16	9.85701156716232	2.47851043787491	2	34	64
1	5.886	Linear+	17	5.68076478172446	2.53280593592898	2	34	65
2	7.3575	Linear+	17	7.13226383789987	3.67977316665572	2	34	66
5	11.772	Linear+	17	13.2306744942472	1.69254301731985	2	34	67
4	10.3005	Linear+	17	8.56674735417133	2.66709682496168	2	34	68
2	7.3575	Linear+	18	7.5598808917637	4.51884959439846	2	34	69
1	5.886	Linear+	18	5.24264282844899	1.59333178847658	2	34	70
5	11.772	Linear+	18	12.206921587098	2.1464013226154	2	34	71
4	10.3005	Linear+	18	8.83334676963074	2.99922459091742	2	34	72
2	7.3575	Linear+	19	5.15301152918209	2.51839278008555	2	34	73
4	10.3005	Linear+	19	8.1349806227243	3.77732218413449	2	34	74
5	11.772	Linear+	19	14.3479529362668	2.17286614957398	2	34	75
1	5.886	Linear+	19	5.86200885442771	2.90739980424434	2	34	76
4	10.3005	Linear+	20	11.6665306203589	2.14733998916216	2	34	77
5	11.772	Linear+	20	15.1558102187193	2.5185711114001	2	34	78
1	5.886	Linear+	20	7.07652112441521	2.50902323238027	2	34	79
2	7.3575	Linear+	20	12.1443451097986	1.57946946689412	2	34	80
1	5.886	Linear+	21	6.82000263893758	1.65223554143099	2	34	81
5	11.772	Linear+	21	14.0899799298948	1.66667629008526	2	34	82
4	10.3005	Linear+	21	12.7040024496768	1.87164309823322	2	34	83
2	7.3575	Linear+	21	5.70905586915545	2.77411886318641	2	34	84
5	11.772	Linear+	22	12.3927166082609	2.5742005174674	2	34	85
1	5.886	Linear+	22	7.75455270419739	3.02703022409195	2	34	86
2	7.3575	Linear+	22	7.21323952634663	3.55855794860737	2	34	87
4	10.3005	Linear+	22	11.3691956958434	2.63800889254976	2	34	88
1	5.886	Linear+	23	5.59486927582319	3.4389791375356	2	34	89
2	7.3575	Linear+	23	5.19542761840765	2.4959815414315	2	34	90
5	11.772	Linear+	23	15.6128511367144	3.62490332935367	2	34	91
4	10.3005	Linear+	23	13.4275485474806	7.34046130580933	2	34	92
2	7.3575	Linear+	24	9.0984013473273	2.3088261481739	2	34	93
4	10.3005	Linear+	24	10.3314428642907	3.29340329984469	2	34	94
5	11.772	Linear+	24	19.3605471303315	1.06814478969807	2	34	95
1	5.886	Linear+	24	7.68389546298624	1.58777183709102	2	34	96
5	11.772	Linear+	25	14.9703256731236	1.22871476519412	2	34	97
1	5.886	Linear+	25	2.63712968322727	2.29390175886285	2	34	98
4	10.3005	Linear+	25	11.9962095869247	1.26612116360927	2	34	99
2	7.3575	Linear+	25	5.99842512813457	2.11983481103907	2	34	100
4	10.3005	Linear+	26	10.0023782649319	2.18518480668298	2	34	101
1	5.886	Linear+	26	6.18957895822228	1.74586229194573	2	34	102
2	7.3575	Linear+	26	8.56407262346535	2.06649969609585	2	34	103
5	11.772	Linear+	26	19.6607005438859	1.13299147203303	2	34	104
1	5.886	Linear+	27	5.61061059443767	2.17481323116158	2	34	105
5	11.772	Linear+	27	11.4129908910869	1.37297202421116	2	34	106
2	7.3575	Linear+	27	7.60362098099955	1.50806259378043	2	34	107
4	10.3005	Linear+	27	11.6911845113606	2.17679531474072	2	34	108
5	11.772	Linear+	28	17.2516359918724	1.13249837828364	2	34	109
4	10.3005	Linear+	28	10.7983189834939	2.23917167403795	2	34	110
1	5.886	Linear+	28	6.95591363227845	2.45660430095274	2	34	111
2	7.3575	Linear+	28	6.98242160337107	1.25669796321623	2	34	112
1	5.886	Linear+	29	5.54999366627661	1.85012019479502	2	34	113
4	10.3005	Linear+	29	10.6397174186664	1.78425206748077	2	34	114
2	7.3575	Linear+	29	5.62464519935668	1.84273170871292	2	34	115
5	11.772	Linear+	29	15.114403840683	1.74990566069069	2	34	116
2	7.3575	Linear+	30	8.32761733863725	1.11756428039099	2	34	117
4	10.3005	Linear+	30	12.8639023688005	1.7249719792451	2	34	118
5	11.772	Linear+	30	16.3204431651684	1.549907857896	2	34	119
1	5.886	Linear+	30	6.49409344211293	1.91892874488735	2	34	120
3	11.772	Linear+	31	7.11564955926661	5.95979523068484	3	34	121
1	5.886	Linear+	31	7.59347699690821	1.58795962149817	3	34	122
5	11.772	Linear+	31	14.6654111428678	2.0127443017652	3	34	123
4	10.3005	Linear+	31	9.31016531760565	3.15074923423563	3	34	124
2	7.3575	Linear+	31	7.74476233640047	3.61234579003966	3	34	125
3	11.772	Linear+	32	8.02190688673267	2.2529790654877	3	34	126
5	11.772	Linear+	32	14.2033788785278	1.65258275096747	3	34	127
4	10.3005	Linear+	32	11.6275316554882	3.25031201592821	3	34	128
2	7.3575	Linear+	32	7.67290068655996	4.37331233554493	3	34	129
1	5.886	Linear+	32	5.5036350537238	1.48225028570056	3	34	130
3	11.772	Linear+	33	9.32437382945457	2.50699081747023	3	34	131
4	10.3005	Linear+	33	11.5817223321481	1.50504501332758	3	34	132
5	11.772	Linear+	33	15.8677411411481	1.31954442225381	3	34	133
2	7.3575	Linear+	33	6.79717034934146	2.45250881245396	3	34	134
1	5.886	Linear+	33	5.1813525740548	2.12238944544326	3	34	135
3	11.772	Linear+	34	5.63731403858893	1.77281280347302	3	34	136
2	7.3575	Linear+	34	7.22511063071654	1.38629219815828	3	34	137
5	11.772	Linear+	34	16.7978515996617	1.45311457684764	3	34	138
4	10.3005	Linear+	34	9.5156475117027	2.10636951934601	3	34	139
1	5.886	Linear+	34	6.01187879304072	1.13566312039433	3	34	140
3	11.772	Linear+	35	6.25630885489828	2.29250883289308	3	34	141
4	10.3005	Linear+	35	14.4831717548187	1.37690297780082	3	34	142
2	7.3575	Linear+	35	5.4635200903723	2.43954989993774	3	34	143
5	11.772	Linear+	35	10.9276124631179	1.48260413795077	3	34	144
1	5.886	Linear+	35	2.78425723129729	2.60475802254588	3	34	145
3	11.772	Linear+	36	6.72532594411756	1.83908230398949	3	34	146
2	7.3575	Linear+	36	8.19544093242688	4.54117038995029	3	34	147
4	10.3005	Linear+	36	11.763295594163	3.15917985990517	3	34	148
1	5.886	Linear+	36	9.36392292551005	3.48382971863253	3	34	149
5	11.772	Linear+	36	16.0741621045727	1.35994872846962	3	34	150
3	11.772	Linear+	37	9.56087537327633	1.65266425195507	3	34	151
1	5.886	Linear+	37	3.71435599387124	3.68430426388129	3	34	152
5	11.772	Linear+	37	11.5289257973079	3.3193078394497	3	34	153
2	7.3575	Linear+	37	8.7079181805434	2.06614150053282	3	34	154
4	10.3005	Linear+	37	11.449192105669	3.21219382518881	3	34	155
3	11.772	Linear+	38	8.06072956484361	1.56291633527616	3	34	156
5	11.772	Linear+	38	20.675090914276	0.971962893801147	3	34	157
2	7.3575	Linear+	38	7.3178984603739	1.44023690983002	3	34	158
1	5.886	Linear+	38	4.17145289978964	1.94988021398736	3	34	159
4	10.3005	Linear+	38	8.46890414147406	2.16041719308044	3	34	160
3	11.772	Linear+	39	6.21169435609389	2.13240972360435	3	34	161
1	5.886	Linear+	39	5.69539082416256	1.16347233041471	3	34	162
4	10.3005	Linear+	39	7.47080392911064	3.10589149944699	3	34	163
2	7.3575	Linear+	39	5.90351913069952	4.61499367792496	3	34	164
5	11.772	Linear+	39	10.2095706935054	1.27621757748917	3	34	165
3	11.772	Linear+	40	7.37230339406072	4.69316002322906	3	34	166
5	11.772	Linear+	40	12.8811584816935	1.73103268904972	3	34	167
2	7.3575	Linear+	40	7.25111955293313	1.20085139150801	3	34	168
4	10.3005	Linear+	40	10.0474715620967	2.8779725824546	3	34	169
1	5.886	Linear+	40	4.16876263366809	2.32137014657148	3	34	170
3	11.772	Linear+	41	6.72958596321774	1.66634722026702	3	34	171
4	10.3005	Linear+	41	12.0797833815206	1.59936975976115	3	34	172
5	11.772	Linear+	41	16.635696900933	1.33064822921859	3	34	173
2	7.3575	Linear+	41	5.00170404280219	2.40376355720386	3	34	174
1	5.886	Linear+	41	3.63902002024751	1.86567002115193	3	34	175
3	11.772	Linear+	42	8.00436355139982	1.74765684660671	3	34	176
2	7.3575	Linear+	42	4.48650428804806	1.82640110800465	3	34	177
5	11.772	Linear+	42	14.5571982163555	1.24003982562365	3	34	178
1	5.886	Linear+	42	6.3689610895765	3.2253808893725	3	34	179
4	10.3005	Linear+	42	11.2304988832092	1.81215861880608	3	34	180
3	11.772	Linear+	43	6.27151340305977	3.13513144780756	3	34	181
2	7.3575	Linear+	43	6.51578940406004	1.69146766416381	3	34	182
5	11.772	Linear+	43	12.5932889283204	1.0971415125408	3	34	183
1	5.886	Linear+	43	1.96794759829345	3.17602143859207	3	34	184
4	10.3005	Linear+	43	8.88722973754773	0.99932474260123	3	34	185
3	11.772	Linear+	44	9.60352815356097	1.46611590053609	3	34	186
1	5.886	Linear+	44	6.4180683571665	1.67950796908481	3	34	187
4	10.3005	Linear+	44	11.3400082271627	1.90690236718213	3	34	188
5	11.772	Linear+	44	17.5105566732778	1.09308306994548	3	34	189
2	7.3575	Linear+	44	3.82072421671788	5.46539056729542	3	34	190
3	11.772	Linear+	45	9.94470455355653	0.946973260266889	3	34	191
4	10.3005	Linear+	45	14.117081648829	1.45412401384444	3	34	192
2	7.3575	Linear+	45	5.90347979545936	3.16912400234743	3	34	193
1	5.886	Linear+	45	4.12113556777621	2.14782133041803	3	34	194
5	11.772	Linear+	45	15.9236107440438	0.931529717329537	3	34	195
3	11.772	Linear+	46	4.58824107263786	3.62530700195679	3	34	196
5	11.772	Linear+	46	15.7376059375021	1.65212210431973	3	34	197
1	5.886	Linear+	46	5.28564057255565	3.25239041885631	3	34	198
4	10.3005	Linear+	46	10.3354083190288	2.06558376806914	3	34	199
2	7.3575	Linear+	46	7.66383418125179	1.83863519825818	3	34	200
3	11.772	Linear+	47	7.77881880628523	1.77537944585971	3	34	201
1	5.886	Linear+	47	4.55910336954463	2.29793260864733	3	34	202
2	7.3575	Linear+	47	6.93449014065834	2.22564787536634	3	34	203
4	10.3005	Linear+	47	9.81540362597292	1.81673749247266	3	34	204
5	11.772	Linear+	47	12.1988649696943	2.21313479113647	3	34	205
3	11.772	Linear+	48	6.51328646889057	2.93682983641295	3	34	206
4	10.3005	Linear+	48	13.1736867873664	2.57282828610577	3	34	207
5	11.772	Linear+	48	14.0480489780522	1.09159816793956	3	34	208
1	5.886	Linear+	48	5.98795933001895	2.23904648443318	3	34	209
2	7.3575	Linear+	48	6.67528572496134	1.85665432569685	3	34	210
3	11.772	Linear+	49	7.35746581730589	1.63975056098995	3	34	211
2	7.3575	Linear+	49	5.5031034289928	2.3138541714837	3	34	212
1	5.886	Linear+	49	5.72890709651199	1.57288934797421	3	34	213
4	10.3005	Linear+	49	11.7644289681269	1.89297923922022	3	34	214
5	11.772	Linear+	49	16.1376066348313	0.999343137808461	3	34	215
3	11.772	Linear+	50	7.790831552106	1.8959886440254	3	34	216
5	11.772	Linear+	50	15.0428580627731	1.6147392108916	3	34	217
2	7.3575	Linear+	50	6.34472387201177	3.47974853751715	3	34	218
4	10.3005	Linear+	50	11.0027743576652	1.90648387621763	3	34	219
1	5.886	Linear+	50	3.79574731545503	2.20283398606512	3	34	220
3	11.772	Linear+	51	7.30042348151029	3.25257845875245	4	34	221
1	5.886	Linear+	51	5.02978063968514	1.77552277518272	4	34	222
2	7.3575	Linear+	51	8.40020605284802	1.46629499831761	4	34	223
4	10.3005	Linear+	51	9.61053783909321	1.22584179150923	4	34	224
5	11.772	Linear+	51	13.802224419208	1.25224683404432	4	34	225
3	11.772	Linear+	52	11.5321358747236	1.35916693216231	4	34	226
5	11.772	Linear+	52	16.6427417461617	0.932234355962078	4	34	227
2	7.3575	Linear+	52	7.141519654691	2.70593115133814	4	34	228
1	5.886	Linear+	52	3.24078828796533	1.89214327924717	4	34	229
4	10.3005	Linear+	52	10.2986029918985	1.68111984911842	4	34	230
3	11.772	Linear+	53	5.78181811190908	1.94886055743099	4	34	231
4	10.3005	Linear+	53	10.531563075438	2.39871994906572	4	34	232
1	5.886	Linear+	53	4.68129611441644	2.37572823942793	4	34	233
5	11.772	Linear+	53	10.1621661345542	1.02678776504108	4	34	234
2	7.3575	Linear+	53	3.90459150087172	2.10644335566392	4	34	235
3	11.772	Linear+	54	8.64359664105442	0.737042812034451	4	34	236
2	7.3575	Linear+	54	6.41737197672391	1.45317844909497	4	34	237
5	11.772	Linear+	54	14.8573709231853	0.683710251981125	4	34	238
1	5.886	Linear+	54	1.29895135779906	2.54583306400536	4	34	239
4	10.3005	Linear+	54	9.0148493222045	0.906094510997907	4	34	240
3	11.772	Linear+	55	9.6975600000256	1.13797120792384	4	34	241
5	11.772	Linear+	55	14.6380696084913	1.19779625417373	4	34	242
1	5.886	Linear+	55	2.25017660819469	2.76290775084612	4	34	243
4	10.3005	Linear+	55	11.7153451976376	1.27910230366757	4	34	244
2	7.3575	Linear+	55	5.64751410440897	2.46563123792335	4	34	245
3	11.772	Linear+	56	8.19461816927908	1.5987729374821	4	34	246
1	5.886	Linear+	56	2.5615722440795	2.35825483647044	4	34	247
2	7.3575	Linear+	56	7.10011780346069	0.94996937964463	4	34	248
4	10.3005	Linear+	56	12.7117030090682	1.01330228971787	4	34	249
5	11.772	Linear+	56	12.4066311455393	1.09212140938968	4	34	250
3	11.772	Linear+	57	9.18850106366818	1.24218874351282	4	34	251
2	7.3575	Linear+	57	6.51551892878433	2.30542840010495	4	34	252
1	5.886	Linear+	57	4.20838542484614	1.79973112338764	4	34	253
4	10.3005	Linear+	57	13.9477576648479	0.985881678450245	4	34	254
5	11.772	Linear+	57	15.3121026897922	1.37236268297163	4	34	255
3	11.772	Linear+	58	6.67234146036537	4.398426136728	4	34	256
4	10.3005	Linear+	58	14.7366028950411	1.37685673429375	4	34	257
5	11.772	Linear+	58	18.3587836854897	0.719091389177946	4	34	258
1	5.886	Linear+	58	4.21778792184608	2.39914891507878	4	34	259
2	7.3575	Linear+	58	5.52870006694378	1.94582994703969	4	34	260
3	11.772	Linear+	59	9.87146029841837	1.74989084232931	4	34	261
1	5.886	Linear+	59	4.86120171791092	1.34596530510623	4	34	262
5	11.772	Linear+	59	13.9926705405618	1.74798438349102	4	34	263
4	10.3005	Linear+	59	9.17146775794228	1.32251703664453	4	34	264
2	7.3575	Linear+	59	6.46497410431451	1.73241258508103	4	34	265
3	11.772	Linear+	60	9.6977456004616	0.89268159454766	4	34	266
5	11.772	Linear+	60	20.6539553998821	0.877749029588946	4	34	267
1	5.886	Linear+	60	3.30485371362963	1.58090557050308	4	34	268
2	7.3575	Linear+	60	8.04116312835242	1.12007522617801	4	34	269
4	10.3005	Linear+	60	11.5049554809784	1.0527566878714	4	34	270
3	11.772	Linear+	61	8.29192621639511	1.02534450774042	4	34	271
2	7.3575	Linear+	61	6.62622633820648	1.59877702530593	4	34	272
4	10.3005	Linear+	61	12.5579515474783	3.49565809237102	4	34	273
1	5.886	Linear+	61	2.90715750006319	1.11604233248162	4	34	274
5	11.772	Linear+	61	16.5129009666396	0.810859201806409	4	34	275
3	11.772	Linear+	62	7.15831656172168	2.66496604679076	4	34	276
4	10.3005	Linear+	62	13.2983504241653	2.06559526507366	4	34	277
1	5.886	Linear+	62	3.43517431265499	1.42831451614346	4	34	278
5	11.772	Linear+	62	10.5738487661406	1.10571214617649	4	34	279
2	7.3575	Linear+	62	3.78369439543889	2.47960750759505	4	34	280
3	11.772	Linear+	63	7.99660735499761	1.21130574546194	4	34	281
4	10.3005	Linear+	63	15.654470753434	1.01433650914663	4	34	282
1	5.886	Linear+	63	3.81993555741164	1.48310847321568	4	34	283
5	11.772	Linear+	63	13.0936847664865	0.825299694971696	4	34	284
2	7.3575	Linear+	63	4.03868713429767	2.30595394095598	4	34	285
3	11.772	Linear+	64	10.01020231415	0.81235176848201	4	34	286
5	11.772	Linear+	64	14.1396027774529	0.939502251241229	4	34	287
1	5.886	Linear+	64	4.7505130301201	1.45517637299144	4	34	288
4	10.3005	Linear+	64	11.7683359033577	1.17191675248968	4	34	289
2	7.3575	Linear+	64	6.95540118896626	1.68206439191193	4	34	290
3	11.772	Linear+	65	10.5728549634314	0.759970138446928	4	34	291
1	5.886	Linear+	65	7.17267937515882	1.09362189622395	4	34	292
5	11.772	Linear+	65	12.8335496880533	0.85274381122634	4	34	293
2	7.3575	Linear+	65	6.8348070096867	1.89303416935292	4	34	294
4	10.3005	Linear+	65	12.8138035583915	0.825351814725517	4	34	295
3	11.772	Linear+	66	11.6701040511989	1.6152629633197	4	34	296
2	7.3575	Linear+	66	9.06126740190189	2.03366169629871	4	34	297
1	5.886	Linear+	66	4.6946998022198	1.19990122795673	4	34	298
4	10.3005	Linear+	66	9.17026230012893	0.759052932975274	4	34	299
5	11.772	Linear+	66	13.0056567042298	1.03928322053069	4	34	300
3	11.772	Linear+	67	10.837471517782	1.38587856148458	4	34	301
4	10.3005	Linear+	67	12.5143251166588	0.947522817082914	4	34	302
1	5.886	Linear+	67	5.81633170883507	1.3061233301559	4	34	303
5	11.772	Linear+	67	10.1633037874271	1.10604504832957	4	34	304
2	7.3575	Linear+	67	6.1542923765095	1.37332689841732	4	34	305
3	11.772	Linear+	68	10.5663820780293	0.639290425320185	4	34	306
2	7.3575	Linear+	68	5.48214701134243	1.11900932611458	4	34	307
5	11.772	Linear+	68	16.7991777700581	1.35938154291334	4	34	308
4	10.3005	Linear+	68	11.9475690284081	1.36036492003322	4	34	309
1	5.886	Linear+	68	2.76719492784261	1.05218720291421	4	34	310
3	11.772	Linear+	69	12.2702512954466	1.50497935265733	4	34	311
5	11.772	Linear+	69	18.7310436527475	0.892651446846921	4	34	312
2	7.3575	Linear+	69	9.43535987574634	1.4522088683805	4	34	313
4	10.3005	Linear+	69	11.3032674131059	2.10543494062308	4	34	314
1	5.886	Linear+	69	2.97877579393501	0.973097775891701	4	34	315
3	11.772	Linear+	70	11.7143349296019	1.05319459599909	4	34	316
1	5.886	Linear+	70	3.46213723189601	1.34341092619102	4	34	317
5	11.772	Linear+	70	14.8328171815154	1.05219103524905	4	34	318
2	7.3575	Linear+	70	7.05673207124201	2.41267603510725	4	34	319
4	10.3005	Linear+	70	13.9746620457207	1.37233457918281	4	34	320
5	11.772	Linear+	1	5.59355016646543	2.41043771653366	1	36	1
4	10.3005	Linear+	1	10.1087415482201	1.74533164131492	1	36	2
2	7.3575	Linear+	1	7.65681940461708	2.2649627765317	1	36	3
1	5.886	Linear+	1	3.15288583287199	0.69314827073555	1	36	4
2	7.3575	Linear+	2	6.71549265953436	0.785900737928848	1	36	5
1	5.886	Linear+	2	5.00969392275498	0.904658918366925	1	36	6
4	10.3005	Linear+	2	12.103079304917	1.15840981609136	1	36	7
5	11.772	Linear+	2	19.363894928092	0.937492830340237	1	36	8
4	10.3005	Linear+	3	9.02141184996266	0.801853725910901	1	36	9
1	5.886	Linear+	3	6.88828973147981	0.667746277972531	1	36	10
2	7.3575	Linear+	3	4.68953794431016	0.439846011676358	1	36	11
5	11.772	Linear+	3	5.47571478006927	0.576993012120653	1	36	12
2	7.3575	Linear+	4	8.94729426500714	1.05719018830305	1	36	13
1	5.886	Linear+	4	6.55239920333473	0.643784221153313	1	36	14
5	11.772	Linear+	4	13.2220841797961	0.732592960307486	1	36	15
4	10.3005	Linear+	4	3.37471855097738	0.332612684057461	1	36	16
2	7.3575	Linear+	5	8.34658388939852	1.15989803945414	1	36	17
5	11.772	Linear+	5	13.0706707004635	0.856741191953221	1	36	18
1	5.886	Linear+	5	7.3750993478687	0.916671755155704	1	36	19
4	10.3005	Linear+	5	11.4556193349998	1.08812479512977	1	36	20
1	5.886	Linear+	6	3.37126275700953	0.253843895716548	1	36	21
5	11.772	Linear+	6	11.9720205826872	1.17698795343866	1	36	22
2	7.3575	Linear+	6	4.59485859503829	0.425890436612799	1	36	23
4	10.3005	Linear+	6	6.90442284073923	0.321642753323081	1	36	24
2	7.3575	Linear+	7	9.9634224169604	0.839285162247005	1	36	25
4	10.3005	Linear+	7	10.4508254677206	0.642340963852651	1	36	26
5	11.772	Linear+	7	13.0750576655223	0.704633267272397	1	36	27
1	5.886	Linear+	7	5.37853294182241	0.118691753300854	1	36	28
5	11.772	Linear+	8	4.93202665435	0.558589373753054	1	36	29
4	10.3005	Linear+	8	8.7922427849993	0.43883989603642	1	36	30
1	5.886	Linear+	8	6.00868101848395	0.384978984753183	1	36	31
2	7.3575	Linear+	8	5.02055330707194	0.345607109543204	1	36	32
1	5.886	Linear+	9	6.57731135020171	0.664284913145241	1	36	33
5	11.772	Linear+	9	5.93224277609836	0.572493340040771	1	36	34
4	10.3005	Linear+	9	9.69348431117952	0.667755731065136	1	36	35
2	7.3575	Linear+	9	6.45639827562473	0.309205038345065	1	36	36
1	5.886	Linear+	10	7.03541601629786	0.429365086867534	1	36	37
5	11.772	Linear+	10	9.25867453744203	0.720119476870965	1	36	38
4	10.3005	Linear+	10	8.09642180302325	0.892793243235993	1	36	39
2	7.3575	Linear+	10	6.47128700251545	0.333120851657216	1	36	40
4	10.3005	Linear+	11	6.63804879479385	0.227425823243009	1	36	41
1	5.886	Linear+	11	7.88940945586199	0.199490146172915	1	36	42
5	11.772	Linear+	11	7.30894054267873	1.29273790680093	1	36	43
2	7.3575	Linear+	11	8.54207929225605	0.266320445020941	1	36	44
4	10.3005	Linear+	12	3.5670565890855	0.719207636668086	1	36	45
2	7.3575	Linear+	12	8.81286876176056	0.306700479782773	1	36	46
5	11.772	Linear+	12	11.383586305292	0.559725277799565	1	36	47
1	5.886	Linear+	12	7.45447849827607	0.465785297783914	1	36	48
2	7.3575	Linear+	13	9.41561597106821	2.25455185570595	1	36	49
1	5.886	Linear+	13	5.93950255359339	1.48666692385892	1	36	50
4	10.3005	Linear+	13	8.86479652425727	0.746005621268743	1	36	51
5	11.772	Linear+	13	5.93380300323119	0.454819454873363	1	36	52
4	10.3005	Linear+	14	9.79730646681881	0.566571105268362	1	36	53
2	7.3575	Linear+	14	6.08568889677751	0.355893096253177	1	36	54
1	5.886	Linear+	14	4.7214025521025	0.279307461325993	1	36	55
5	11.772	Linear+	14	3.62375068743376	0.806930547617655	1	36	56
1	5.886	Linear+	15	11.2842240774279	1.55751606450893	1	36	57
5	11.772	Linear+	15	9.53332105679186	1.11822701882928	1	36	58
4	10.3005	Linear+	15	7.11929831126454	1.21328757355209	1	36	59
2	7.3575	Linear+	15	5.99848566477136	0.165586501801325	1	36	60
5	11.772	Linear+	16	10.1946142373355	1.56887229459516	2	36	61
4	10.3005	Linear+	16	5.37471675255409	0.376536606590134	2	36	62
1	5.886	Linear+	16	4.79056661575285	0.551173039371109	2	36	63
2	7.3575	Linear+	16	4.75122490430837	0.811942219632132	2	36	64
1	5.886	Linear+	17	4.67050444340035	0.467805960200436	2	36	65
5	11.772	Linear+	17	7.17093251859066	0.594034638686194	2	36	66
4	10.3005	Linear+	17	10.3940101195842	0.736057646491638	2	36	67
2	7.3575	Linear+	17	8.81580613015132	0.395955047223307	2	36	68
4	10.3005	Linear+	18	8.25012921663267	0.413937639736509	2	36	69
5	11.772	Linear+	18	13.6379909874846	0.668777687022411	2	36	70
2	7.3575	Linear+	18	8.87215610098005	1.30523244005015	2	36	71
1	5.886	Linear+	18	4.90737378156199	0.158572307088568	2	36	72
2	7.3575	Linear+	19	4.33051014909248	0.285765967486982	2	36	73
4	10.3005	Linear+	19	9.18489427813407	0.783962598455876	2	36	74
1	5.886	Linear+	19	7.30455153521163	1.05276818487592	2	36	75
5	11.772	Linear+	19	10.8709426819436	1.47114008793725	2	36	76
4	10.3005	Linear+	20	5.52146466756867	2.62912017512237	2	36	77
5	11.772	Linear+	20	10.7726064997678	1.42571900350097	2	36	78
2	7.3575	Linear+	20	7.5707278096759	0.505645667941471	2	36	79
[truncated: 9,201 more rows]
