# Supplementary material for: Motor memories of object dynamics are categorically organized
Source: eLife. 2021 Nov 19;10:e71627. doi: 10.7554/eLife.71627 (PMC8635978; doi:10.7554/eLife.71627)
Supplement: Figure 3—source data 1. [file elife-71627-fig3-data1.txt]

ObjID	RF	ExperimentName	Block	AF	Phase	Subject	TrialsSinceSameObject
3	11.772	+Linear	1	7.7872426571214	1	8	NaN
3	11.772	+Linear	2	14.2340443252089	1	8	NaN
3	11.772	+Linear	3	12.5707208071418	1	8	NaN
3	11.772	+Linear	4	13.1072144317997	1	8	NaN
3	11.772	+Linear	5	12.1142856578862	1	8	NaN
3	11.772	+Linear	6	12.6280150631748	1	8	NaN
3	11.772	+Linear	7	13.6555763223421	1	8	NaN
3	11.772	+Linear	8	15.2797899475707	1	8	NaN
3	11.772	+Linear	9	10.6763779323647	1	8	NaN
3	11.772	+Linear	10	8.14450482402748	1	8	NaN
3	11.772	+Linear	11	12.5567932208584	1	8	NaN
3	11.772	+Linear	12	11.5509704079886	1	8	NaN
3	11.772	+Linear	13	12.5117582908109	1	8	NaN
3	11.772	+Linear	14	13.5387801126407	1	8	NaN
3	11.772	+Linear	15	15.0482228664822	1	8	NaN
3	11.772	+Linear	16	12.8165206401481	1	8	NaN
3	11.772	+Linear	17	12.6679443982264	1	8	NaN
3	11.772	+Linear	18	11.755384516576	1	8	NaN
3	11.772	+Linear	19	11.2350875957551	1	8	NaN
3	11.772	+Linear	20	11.8530275396458	1	8	NaN
3	11.772	+Linear	21	12.7540741673344	1	8	NaN
3	11.772	+Linear	22	11.8899018013449	1	8	NaN
3	11.772	+Linear	23	11.9677405497882	1	8	NaN
3	11.772	+Linear	24	11.3577325440156	1	8	NaN
3	11.772	+Linear	25	11.7270160225343	1	8	NaN
3	11.772	+Linear	26	11.5251424676083	1	8	NaN
3	11.772	+Linear	27	11.9068807763895	1	8	NaN
3	11.772	+Linear	28	11.7854220508643	1	8	NaN
3	11.772	+Linear	29	10.7476545088642	1	8	NaN
3	11.772	+Linear	30	10.7069700105983	1	8	NaN
3	11.772	+Linear	31	14.085884022809	2	8	NaN
2	7.3575	+Linear	31	9.40183864791408	2	8	NaN
5	11.772	+Linear	31	9.85086082418721	2	8	NaN
1	5.886	+Linear	31	7.84426288648669	2	8	NaN
4	10.3005	+Linear	31	12.5102463965664	2	8	NaN
3	11.772	+Linear	32	9.44853109394306	2	8	NaN
5	11.772	+Linear	32	13.5873980626123	2	8	NaN
2	7.3575	+Linear	32	6.74591211235904	2	8	NaN
1	5.886	+Linear	32	4.66971224237794	2	8	NaN
4	10.3005	+Linear	32	10.6366859846599	2	8	NaN
3	11.772	+Linear	33	11.120305346442	2	8	NaN
1	5.886	+Linear	33	4.03546068164181	2	8	NaN
4	10.3005	+Linear	33	10.0699075328642	2	8	NaN
2	7.3575	+Linear	33	7.13908938268717	2	8	NaN
5	11.772	+Linear	33	10.4192270365784	2	8	NaN
3	11.772	+Linear	34	8.80245440723584	2	8	NaN
4	10.3005	+Linear	34	10.5342321026886	2	8	NaN
5	11.772	+Linear	34	12.3382210607776	2	8	NaN
1	5.886	+Linear	34	5.90851872758375	2	8	NaN
2	7.3575	+Linear	34	6.8831351854385	2	8	NaN
3	11.772	+Linear	35	8.63199524179873	2	8	NaN
5	11.772	+Linear	35	11.7955299073483	2	8	NaN
1	5.886	+Linear	35	3.40749975706083	2	8	NaN
2	7.3575	+Linear	35	6.56944924884155	2	8	NaN
4	10.3005	+Linear	35	9.43624093999595	2	8	NaN
3	11.772	+Linear	36	8.98869762556713	2	8	NaN
2	7.3575	+Linear	36	8.87325894605594	2	8	NaN
4	10.3005	+Linear	36	10.8822805775708	2	8	NaN
5	11.772	+Linear	36	13.0258029732711	2	8	NaN
1	5.886	+Linear	36	6.33467817052257	2	8	NaN
3	11.772	+Linear	37	9.73715243200147	2	8	NaN
1	5.886	+Linear	37	5.8062957413816	2	8	NaN
4	10.3005	+Linear	37	9.36045349867118	2	8	NaN
5	11.772	+Linear	37	11.3957836218577	2	8	NaN
2	7.3575	+Linear	37	7.13512723517064	2	8	NaN
3	11.772	+Linear	38	9.04467285201623	2	8	NaN
4	10.3005	+Linear	38	11.6687288143204	2	8	NaN
2	7.3575	+Linear	38	9.60733762049779	2	8	NaN
1	5.886	+Linear	38	5.39485963436984	2	8	NaN
5	11.772	+Linear	38	10.9030320436628	2	8	NaN
3	11.772	+Linear	39	12.883280941893	2	8	NaN
2	7.3575	+Linear	39	9.65199168054815	2	8	NaN
1	5.886	+Linear	39	5.46257037269186	2	8	NaN
4	10.3005	+Linear	39	10.7258883858005	2	8	NaN
5	11.772	+Linear	39	11.1118660774997	2	8	NaN
3	11.772	+Linear	40	9.55243345248095	2	8	NaN
1	5.886	+Linear	40	4.92523659832675	2	8	NaN
5	11.772	+Linear	40	12.6495553731781	2	8	NaN
2	7.3575	+Linear	40	7.23362701590661	2	8	NaN
4	10.3005	+Linear	40	10.1959965102327	2	8	NaN
3	11.772	+Linear	41	10.287947731106	2	8	NaN
5	11.772	+Linear	41	13.3551766536995	2	8	NaN
1	5.886	+Linear	41	5.46970577390923	2	8	NaN
4	10.3005	+Linear	41	9.28167000826669	2	8	NaN
2	7.3575	+Linear	41	8.680247641207	2	8	NaN
3	11.772	+Linear	42	9.4848828591153	2	8	NaN
4	10.3005	+Linear	42	11.0920944927068	2	8	NaN
5	11.772	+Linear	42	12.8659081235695	2	8	NaN
2	7.3575	+Linear	42	8.92548475432712	2	8	NaN
1	5.886	+Linear	42	3.82040547108981	2	8	NaN
3	11.772	+Linear	43	7.91448911810335	3	8	NaN
4	10.3005	+Linear	43	11.7749739648301	3	8	NaN
1	5.886	+Linear	43	7.0204437306179	3	8	NaN
2	7.3575	+Linear	43	6.33478774707429	3	8	NaN
5	11.772	+Linear	43	14.1733211800052	3	8	NaN
3	11.772	+Linear	44	9.72519069985809	3	8	NaN
1	5.886	+Linear	44	5.21317742456169	3	8	NaN
4	10.3005	+Linear	44	10.2121491595156	3	8	NaN
2	7.3575	+Linear	44	5.11939227739275	3	8	NaN
5	11.772	+Linear	44	14.2590208112108	3	8	NaN
3	11.772	+Linear	45	9.56078743549229	3	8	NaN
2	7.3575	+Linear	45	7.35102538106642	3	8	NaN
5	11.772	+Linear	45	13.2255937523018	3	8	NaN
1	5.886	+Linear	45	5.64299704629123	3	8	NaN
4	10.3005	+Linear	45	10.6049016869953	3	8	NaN
3	11.772	+Linear	46	10.9971054623163	3	8	NaN
5	11.772	+Linear	46	15.3351701281988	3	8	NaN
2	7.3575	+Linear	46	6.956112107789	3	8	NaN
4	10.3005	+Linear	46	10.4560670083636	3	8	NaN
1	5.886	+Linear	46	4.47244725848172	3	8	NaN
3	11.772	+Linear	47	9.41610417986709	3	8	NaN
2	7.3575	+Linear	47	9.48619838054952	3	8	NaN
4	10.3005	+Linear	47	10.789285398316	3	8	NaN
1	5.886	+Linear	47	4.64484951554132	3	8	NaN
5	11.772	+Linear	47	11.8653644022136	3	8	NaN
3	11.772	+Linear	48	7.74530228791484	3	8	NaN
1	5.886	+Linear	48	6.21398908913761	3	8	NaN
2	7.3575	+Linear	48	8.68119167622608	3	8	NaN
4	10.3005	+Linear	48	9.75811437120517	3	8	NaN
5	11.772	+Linear	48	13.4357517085445	3	8	NaN
3	11.772	+Linear	49	11.1973847700727	3	8	NaN
5	11.772	+Linear	49	10.9904203802904	3	8	NaN
4	10.3005	+Linear	49	11.6119020448288	3	8	NaN
1	5.886	+Linear	49	6.34040541685513	3	8	NaN
2	7.3575	+Linear	49	8.6403232623676	3	8	NaN
3	11.772	+Linear	50	9.82136323469442	3	8	NaN
4	10.3005	+Linear	50	13.0515771448874	3	8	NaN
2	7.3575	+Linear	50	6.77607637163092	3	8	NaN
1	5.886	+Linear	50	5.09240596644901	3	8	NaN
5	11.772	+Linear	50	12.874139068656	3	8	NaN
3	11.772	+Linear	51	10.7892719030247	3	8	NaN
4	10.3005	+Linear	51	12.0013057242837	3	8	NaN
2	7.3575	+Linear	51	4.90617797160604	3	8	NaN
1	5.886	+Linear	51	4.94886593554767	3	8	NaN
5	11.772	+Linear	51	10.0500048796068	3	8	NaN
3	11.772	+Linear	52	10.7891947050128	3	8	NaN
1	5.886	+Linear	52	7.31060278966098	3	8	NaN
5	11.772	+Linear	52	10.4361764824525	3	8	NaN
4	10.3005	+Linear	52	9.38594473832566	3	8	NaN
2	7.3575	+Linear	52	7.56994019399193	3	8	NaN
3	11.772	+Linear	53	9.96513670363811	3	8	NaN
5	11.772	+Linear	53	10.4754095588009	3	8	NaN
4	10.3005	+Linear	53	11.1228807291927	3	8	NaN
2	7.3575	+Linear	53	6.19095139422043	3	8	NaN
1	5.886	+Linear	53	4.61976801284224	3	8	NaN
3	11.772	+Linear	54	12.0277843716509	3	8	NaN
2	7.3575	+Linear	54	8.45087679337401	3	8	NaN
5	11.772	+Linear	54	10.8685913601671	3	8	NaN
1	5.886	+Linear	54	5.99663336965108	3	8	NaN
4	10.3005	+Linear	54	9.60241329594746	3	8	NaN
3	11.772	+Linear	55	12.7636022133755	3	8	NaN
2	7.3575	+Linear	55	7.30484388246929	3	8	NaN
1	5.886	+Linear	55	3.94055944638002	3	8	NaN
4	10.3005	+Linear	55	10.2263583628128	3	8	NaN
5	11.772	+Linear	55	10.7763955268619	3	8	NaN
3	11.772	+Linear	56	10.4343889747861	3	8	NaN
4	10.3005	+Linear	56	10.3107603730641	3	8	NaN
2	7.3575	+Linear	56	7.157404071868	3	8	NaN
1	5.886	+Linear	56	4.11118920012488	3	8	NaN
5	11.772	+Linear	56	9.51929681923909	3	8	NaN
3	11.772	+Linear	57	11.3841029841764	3	8	NaN
5	11.772	+Linear	57	12.3577423861948	3	8	NaN
4	10.3005	+Linear	57	9.20610538676033	3	8	NaN
2	7.3575	+Linear	57	5.74269422385895	3	8	NaN
1	5.886	+Linear	57	5.01990714125674	3	8	NaN
3	11.772	+Linear	58	7.86901961712701	3	8	NaN
1	5.886	+Linear	58	6.72904120627204	3	8	NaN
4	10.3005	+Linear	58	8.64402364692356	3	8	NaN
2	7.3575	+Linear	58	8.6980965202429	3	8	NaN
5	11.772	+Linear	58	11.4912803168392	3	8	NaN
3	11.772	+Linear	59	10.3842866287572	3	8	NaN
2	7.3575	+Linear	59	9.33007990206593	3	8	NaN
4	10.3005	+Linear	59	8.59243252469452	3	8	NaN
5	11.772	+Linear	59	11.0003165434084	3	8	NaN
1	5.886	+Linear	59	6.17344393325277	3	8	NaN
3	11.772	+Linear	60	11.6743428231713	3	8	NaN
1	5.886	+Linear	60	4.09223460314465	3	8	NaN
5	11.772	+Linear	60	8.37837365705184	3	8	NaN
4	10.3005	+Linear	60	10.0308191902536	3	8	NaN
2	7.3575	+Linear	60	7.51465831513804	3	8	NaN
3	11.772	+Linear	61	12.6427892033548	3	8	NaN
4	10.3005	+Linear	61	9.84494111969084	3	8	NaN
2	7.3575	+Linear	61	6.89391694568673	3	8	NaN
1	5.886	+Linear	61	5.63389075459988	3	8	NaN
5	11.772	+Linear	61	11.0248233144698	3	8	NaN
3	11.772	+Linear	62	12.8927176115863	3	8	NaN
5	11.772	+Linear	62	12.7939800802903	3	8	NaN
2	7.3575	+Linear	62	8.37664435893211	3	8	NaN
1	5.886	+Linear	62	5.58990297435173	3	8	NaN
4	10.3005	+Linear	62	10.876622784733	3	8	NaN
3	11.772	+Linear	63	11.9270773065387	4	8	NaN
2	7.3575	+Linear	63	9.56466057685088	4	8	NaN
1	5.886	+Linear	63	3.59433583133729	4	8	NaN
5	11.772	+Linear	63	12.885841554369	4	8	NaN
4	10.3005	+Linear	63	9.91131489172803	4	8	NaN
3	11.772	+Linear	64	13.1029568640986	4	8	NaN
5	11.772	+Linear	64	12.6389408173383	4	8	NaN
2	7.3575	+Linear	64	8.06933302404337	4	8	NaN
4	10.3005	+Linear	64	10.8360021649861	4	8	NaN
1	5.886	+Linear	64	5.04284762876367	4	8	NaN
3	11.772	+Linear	65	10.8703377991321	4	8	NaN
1	5.886	+Linear	65	4.379674388165	4	8	NaN
2	7.3575	+Linear	65	7.94653741922204	4	8	NaN
5	11.772	+Linear	65	10.3194905766778	4	8	NaN
4	10.3005	+Linear	65	12.0544291552434	4	8	NaN
3	11.772	+Linear	66	12.7982602661933	4	8	NaN
4	10.3005	+Linear	66	10.3288034045449	4	8	NaN
5	11.772	+Linear	66	10.2754356590332	4	8	NaN
2	7.3575	+Linear	66	7.67349662109804	4	8	NaN
1	5.886	+Linear	66	5.52397577739777	4	8	NaN
3	11.772	+Linear	67	9.59180554361461	4	8	NaN
2	7.3575	+Linear	67	9.46988405177814	4	8	NaN
1	5.886	+Linear	67	4.03545683124003	4	8	NaN
5	11.772	+Linear	67	10.5871448769676	4	8	NaN
4	10.3005	+Linear	67	10.4129500372419	4	8	NaN
3	11.772	+Linear	68	13.5014565776079	4	8	NaN
5	11.772	+Linear	68	10.695159497325	4	8	NaN
2	7.3575	+Linear	68	6.86969555695551	4	8	NaN
1	5.886	+Linear	68	5.55727391577123	4	8	NaN
4	10.3005	+Linear	68	10.716011160421	4	8	NaN
3	11.772	+Linear	69	13.0382367153278	4	8	NaN
4	10.3005	+Linear	69	9.42391128636451	4	8	NaN
2	7.3575	+Linear	69	7.00619628921267	4	8	NaN
5	11.772	+Linear	69	11.4748147761167	4	8	NaN
1	5.886	+Linear	69	3.49817350609588	4	8	NaN
3	11.772	+Linear	70	12.3786919394678	4	8	NaN
1	5.886	+Linear	70	4.79737470432381	4	8	NaN
5	11.772	+Linear	70	11.2909124531625	4	8	NaN
2	7.3575	+Linear	70	8.3049396443068	4	8	NaN
4	10.3005	+Linear	70	10.9224888741453	4	8	NaN
3	11.772	+Linear	71	13.3567340090109	5	8	3
3	11.772	+Linear	71	9.75810200061761	5	8	3
4	10.3005	+Linear	71	10.6838639906272	5	8	NaN
2	7.3575	+Linear	71	8.96023166663191	5	8	NaN
3	11.772	+Linear	71	11.9611198548747	5	8	3
3	11.772	+Linear	71	10.6788822586317	5	8	3
5	11.772	+Linear	71	13.8168504914892	5	8	NaN
1	5.886	+Linear	71	5.80039968482861	5	8	NaN
3	11.772	+Linear	72	12.0131877802991	5	8	3
3	11.772	+Linear	72	11.0502187748315	5	8	3
5	11.772	+Linear	72	13.5302771315328	5	8	NaN
3	11.772	+Linear	72	10.3649379480052	5	8	3
1	5.886	+Linear	72	7.29238525012696	5	8	NaN
4	10.3005	+Linear	72	8.16987519754178	5	8	NaN
3	11.772	+Linear	72	11.638150838897	5	8	3
2	7.3575	+Linear	72	7.19270985482365	5	8	NaN
3	11.772	+Linear	73	11.786917516175	5	8	3
3	11.772	+Linear	73	9.50429832561957	5	8	3
1	5.886	+Linear	73	6.21248556489843	5	8	NaN
3	11.772	+Linear	73	11.0081309233219	5	8	3
2	7.3575	+Linear	73	8.25807759675767	5	8	NaN
3	11.772	+Linear	73	8.26528038297937	5	8	3
5	11.772	+Linear	73	12.068947007759	5	8	NaN
4	10.3005	+Linear	73	12.7601920032595	5	8	NaN
3	11.772	+Linear	74	11.2132161499217	5	8	3
3	11.772	+Linear	74	11.3272143406103	5	8	3
4	10.3005	+Linear	74	10.4280458975731	5	8	NaN
2	7.3575	+Linear	74	6.40089922380628	5	8	NaN
3	11.772	+Linear	74	10.8655426817147	5	8	3
3	11.772	+Linear	74	11.2678960778771	5	8	3
5	11.772	+Linear	74	12.6660894024802	5	8	NaN
1	5.886	+Linear	74	6.57255346587397	5	8	NaN
5	11.772	+Linear	75	10.2200474465157	5	8	NaN
3	11.772	+Linear	75	13.6789325378329	5	8	3
3	11.772	+Linear	75	10.7881632664022	5	8	3
2	7.3575	+Linear	75	7.68193944347502	5	8	NaN
4	10.3005	+Linear	75	12.3277785422894	5	8	NaN
3	11.772	+Linear	75	9.5540013937204	5	8	3
1	5.886	+Linear	75	6.17676200275282	5	8	NaN
3	11.772	+Linear	75	11.2608268271904	5	8	3
2	7.3575	+Linear	76	7.45693813258362	5	8	NaN
3	11.772	+Linear	76	11.0067471239229	5	8	3
5	11.772	+Linear	76	13.086970605878	5	8	NaN
1	5.886	+Linear	76	5.32555411738949	5	8	NaN
3	11.772	+Linear	76	12.3215069806788	5	8	3
4	10.3005	+Linear	76	9.83093966240048	5	8	NaN
3	11.772	+Linear	76	10.5203867214649	5	8	3
3	11.772	+Linear	76	11.933653138646	5	8	3
4	10.3005	+Linear	77	12.3464132233214	5	8	NaN
3	11.772	+Linear	77	10.8591522309976	5	8	3
5	11.772	+Linear	77	11.9113930252925	5	8	NaN
3	11.772	+Linear	77	11.7432050600859	5	8	3
3	11.772	+Linear	77	10.2060108809149	5	8	3
2	7.3575	+Linear	77	8.36545718960184	5	8	NaN
1	5.886	+Linear	77	5.43952448765664	5	8	NaN
3	11.772	+Linear	77	10.2347503099158	5	8	3
2	7.3575	+Linear	78	7.93591958803901	5	8	NaN
1	5.886	+Linear	78	5.95852586340371	5	8	NaN
5	11.772	+Linear	78	10.3590463472644	5	8	NaN
3	11.772	+Linear	78	11.9233482896136	5	8	3
3	11.772	+Linear	78	11.3829301774794	5	8	3
4	10.3005	+Linear	78	11.7052418565386	5	8	NaN
3	11.772	+Linear	78	10.8038907998296	5	8	3
3	11.772	+Linear	78	11.1145538133242	5	8	3
2	7.3575	+Linear	79	4.19681889356031	5	8	NaN
3	11.772	+Linear	79	12.7366116738154	5	8	3
4	10.3005	+Linear	79	9.9347530308853	5	8	NaN
3	11.772	+Linear	79	10.4383140701235	5	8	3
5	11.772	+Linear	79	12.8302274084096	5	8	NaN
3	11.772	+Linear	79	11.6063422856527	5	8	3
1	5.886	+Linear	79	4.41744175211235	5	8	NaN
3	11.772	+Linear	79	12.365884343433	5	8	3
2	7.3575	+Linear	80	8.59078310480865	5	8	NaN
4	10.3005	+Linear	80	10.6110790322064	5	8	NaN
5	11.772	+Linear	80	11.7058034864535	5	8	NaN
3	11.772	+Linear	80	12.6582644842882	5	8	3
3	11.772	+Linear	80	14.3598618874728	5	8	3
1	5.886	+Linear	80	5.20395622708013	5	8	NaN
3	11.772	+Linear	80	11.8443917704115	5	8	3
3	11.772	+Linear	80	12.4064026700802	5	8	3
3	11.772	+Linear	1	12.7323158486851	1	14	NaN
3	11.772	+Linear	2	16.4056711707154	1	14	NaN
3	11.772	+Linear	3	16.3361249296015	1	14	NaN
3	11.772	+Linear	4	12.3811270111315	1	14	NaN
3	11.772	+Linear	5	14.0791660556453	1	14	NaN
3	11.772	+Linear	6	17.3834309373402	1	14	NaN
3	11.772	+Linear	7	16.0761583550056	1	14	NaN
3	11.772	+Linear	8	15.0287155840324	1	14	NaN
3	11.772	+Linear	9	14.6400552795227	1	14	NaN
3	11.772	+Linear	10	17.3455505151646	1	14	NaN
3	11.772	+Linear	11	12.8627925316145	1	14	NaN
3	11.772	+Linear	12	15.8181249422557	1	14	NaN
3	11.772	+Linear	13	15.013271628563	1	14	NaN
3	11.772	+Linear	14	17.6358176008641	1	14	NaN
3	11.772	+Linear	15	11.7089976446196	1	14	NaN
3	11.772	+Linear	16	16.0186834887625	1	14	NaN
3	11.772	+Linear	17	16.877100128225	1	14	NaN
3	11.772	+Linear	18	8.8792356517027	1	14	NaN
3	11.772	+Linear	19	6.49486271192873	1	14	NaN
3	11.772	+Linear	20	14.6395692542016	1	14	NaN
3	11.772	+Linear	21	11.2857125053369	1	14	NaN
3	11.772	+Linear	22	17.2548230998657	1	14	NaN
3	11.772	+Linear	23	10.0069537139331	1	14	NaN
3	11.772	+Linear	24	10.662741932636	1	14	NaN
3	11.772	+Linear	25	8.51083800237473	1	14	NaN
3	11.772	+Linear	26	10.1746989560639	1	14	NaN
3	11.772	+Linear	27	11.7508587325264	1	14	NaN
3	11.772	+Linear	28	9.98343637882185	1	14	NaN
3	11.772	+Linear	29	11.6996973814601	1	14	NaN
3	11.772	+Linear	30	9.70746082827996	1	14	NaN
3	11.772	+Linear	31	14.2223493885464	2	14	NaN
5	11.772	+Linear	31	13.3738017596899	2	14	NaN
4	10.3005	+Linear	31	14.1367602960702	2	14	NaN
1	5.886	+Linear	31	9.49668556347976	2	14	NaN
2	7.3575	+Linear	31	9.58306439780347	2	14	NaN
3	11.772	+Linear	32	13.6347710909542	2	14	NaN
2	7.3575	+Linear	32	10.3373265778149	2	14	NaN
1	5.886	+Linear	32	7.48273156414179	2	14	NaN
4	10.3005	+Linear	32	10.3124154373609	2	14	NaN
5	11.772	+Linear	32	14.3719296310472	2	14	NaN
3	11.772	+Linear	33	11.7092950779021	2	14	NaN
4	10.3005	+Linear	33	15.2205501420125	2	14	NaN
2	7.3575	+Linear	33	11.1951601674909	2	14	NaN
1	5.886	+Linear	33	6.80686533219617	2	14	NaN
5	11.772	+Linear	33	12.9752549961503	2	14	NaN
3	11.772	+Linear	34	6.88380202081521	2	14	NaN
1	5.886	+Linear	34	7.60198561540548	2	14	NaN
5	11.772	+Linear	34	12.1832186710865	2	14	NaN
4	10.3005	+Linear	34	9.63040326265215	2	14	NaN
2	7.3575	+Linear	34	11.6404374626553	2	14	NaN
3	11.772	+Linear	35	11.8013560215817	2	14	NaN
2	7.3575	+Linear	35	10.417019320817	2	14	NaN
5	11.772	+Linear	35	15.7246111689477	2	14	NaN
4	10.3005	+Linear	35	9.86726560465804	2	14	NaN
1	5.886	+Linear	35	6.63437920637008	2	14	NaN
3	11.772	+Linear	36	10.5363819627299	2	14	NaN
1	5.886	+Linear	36	8.19023041308449	2	14	NaN
5	11.772	+Linear	36	13.9697399187103	2	14	NaN
4	10.3005	+Linear	36	15.8459406669819	2	14	NaN
2	7.3575	+Linear	36	4.41025683744714	2	14	NaN
3	11.772	+Linear	37	14.1296890876026	2	14	NaN
5	11.772	+Linear	37	12.8122027328612	2	14	NaN
2	7.3575	+Linear	37	12.4382546249801	2	14	NaN
4	10.3005	+Linear	37	10.5634033507891	2	14	NaN
1	5.886	+Linear	37	6.40612305455322	2	14	NaN
3	11.772	+Linear	38	9.10131986140092	2	14	NaN
4	10.3005	+Linear	38	10.7943011895284	2	14	NaN
1	5.886	+Linear	38	6.46516176212739	2	14	NaN
5	11.772	+Linear	38	12.16371163828	2	14	NaN
2	7.3575	+Linear	38	13.502803712195	2	14	NaN
3	11.772	+Linear	39	6.72401794075728	2	14	NaN
5	11.772	+Linear	39	12.7577319280671	2	14	NaN
4	10.3005	+Linear	39	13.0570087942016	2	14	NaN
1	5.886	+Linear	39	5.88961852316974	2	14	NaN
2	7.3575	+Linear	39	10.5155892129284	2	14	NaN
3	11.772	+Linear	40	12.8390894413193	2	14	NaN
2	7.3575	+Linear	40	11.2328834040093	2	14	NaN
4	10.3005	+Linear	40	10.0574768369895	2	14	NaN
5	11.772	+Linear	40	12.029019679957	2	14	NaN
1	5.886	+Linear	40	5.06518038994369	2	14	NaN
3	11.772	+Linear	41	11.036747056336	2	14	NaN
1	5.886	+Linear	41	7.93697930436602	2	14	NaN
5	11.772	+Linear	41	12.7678873348837	2	14	NaN
4	10.3005	+Linear	41	12.4814909424337	2	14	NaN
2	7.3575	+Linear	41	10.7208020470431	2	14	NaN
3	11.772	+Linear	42	12.2823253159113	2	14	NaN
4	10.3005	+Linear	42	13.2029892843155	2	14	NaN
5	11.772	+Linear	42	11.6357417454907	2	14	NaN
1	5.886	+Linear	42	5.22862924043771	2	14	NaN
2	7.3575	+Linear	42	9.40821857113032	2	14	NaN
3	11.772	+Linear	43	8.33091634793263	3	14	NaN
1	5.886	+Linear	43	6.07264846801579	3	14	NaN
5	11.772	+Linear	43	12.6814262426861	3	14	NaN
2	7.3575	+Linear	43	10.7242654393353	3	14	NaN
4	10.3005	+Linear	43	10.6214059456889	3	14	NaN
3	11.772	+Linear	44	11.0581548596194	3	14	NaN
4	10.3005	+Linear	44	14.4762565385483	3	14	NaN
1	5.886	+Linear	44	5.16184619780898	3	14	NaN
2	7.3575	+Linear	44	8.58405756238187	3	14	NaN
5	11.772	+Linear	44	11.382405502436	3	14	NaN
3	11.772	+Linear	45	10.0790341234988	3	14	NaN
5	11.772	+Linear	45	14.5459490672636	3	14	NaN
1	5.886	+Linear	45	4.95298567402017	3	14	NaN
2	7.3575	+Linear	45	7.8301882080558	3	14	NaN
4	10.3005	+Linear	45	10.7909228671631	3	14	NaN
3	11.772	+Linear	46	8.48497402073426	3	14	NaN
2	7.3575	+Linear	46	9.90307460086582	3	14	NaN
4	10.3005	+Linear	46	12.7847214802305	3	14	NaN
1	5.886	+Linear	46	4.7538369317239	3	14	NaN
5	11.772	+Linear	46	12.0328182405568	3	14	NaN
3	11.772	+Linear	47	9.14303173132228	3	14	NaN
1	5.886	+Linear	47	5.16570346007296	3	14	NaN
5	11.772	+Linear	47	14.5065523725996	3	14	NaN
4	10.3005	+Linear	47	11.7721338513888	3	14	NaN
2	7.3575	+Linear	47	9.50293381091687	3	14	NaN
3	11.772	+Linear	48	7.99165851558294	3	14	NaN
2	7.3575	+Linear	48	11.3307491003648	3	14	NaN
5	11.772	+Linear	48	13.5274326228523	3	14	NaN
4	10.3005	+Linear	48	11.9689705677384	3	14	NaN
1	5.886	+Linear	48	6.14847770347549	3	14	NaN
3	11.772	+Linear	49	9.83208450833487	3	14	NaN
4	10.3005	+Linear	49	9.75607454920286	3	14	NaN
5	11.772	+Linear	49	10.7795347207018	3	14	NaN
1	5.886	+Linear	49	5.87923531911159	3	14	NaN
2	7.3575	+Linear	49	7.36680043026138	3	14	NaN
3	11.772	+Linear	50	10.9645952297612	3	14	NaN
5	11.772	+Linear	50	16.3495307794777	3	14	NaN
2	7.3575	+Linear	50	11.1945015736852	3	14	NaN
4	10.3005	+Linear	50	10.9807061291755	3	14	NaN
1	5.886	+Linear	50	3.21504676643926	3	14	NaN
3	11.772	+Linear	51	8.93675428933821	3	14	NaN
5	11.772	+Linear	51	15.4369547489525	3	14	NaN
1	5.886	+Linear	51	6.65343739629853	3	14	NaN
2	7.3575	+Linear	51	8.67229115294525	3	14	NaN
4	10.3005	+Linear	51	11.3591184219289	3	14	NaN
3	11.772	+Linear	52	11.2176042308495	3	14	NaN
4	10.3005	+Linear	52	9.40707246165097	3	14	NaN
5	11.772	+Linear	52	13.6798680058075	3	14	NaN
2	7.3575	+Linear	52	10.8974696314938	3	14	NaN
1	5.886	+Linear	52	4.90515788918023	3	14	NaN
3	11.772	+Linear	53	10.5572536598045	3	14	NaN
2	7.3575	+Linear	53	9.73715542667212	3	14	NaN
4	10.3005	+Linear	53	11.7377743379093	3	14	NaN
5	11.772	+Linear	53	13.2653380536583	3	14	NaN
1	5.886	+Linear	53	4.44516492305638	3	14	NaN
3	11.772	+Linear	54	10.4628732584746	3	14	NaN
1	5.886	+Linear	54	6.25674499882977	3	14	NaN
4	10.3005	+Linear	54	12.2222958798002	3	14	NaN
5	11.772	+Linear	54	13.4164433635314	3	14	NaN
2	7.3575	+Linear	54	9.43666380828176	3	14	NaN
3	11.772	+Linear	55	11.5076866934727	3	14	NaN
1	5.886	+Linear	55	5.61032924368081	3	14	NaN
4	10.3005	+Linear	55	12.2176924482928	3	14	NaN
2	7.3575	+Linear	55	8.7771978162219	3	14	NaN
5	11.772	+Linear	55	12.6811938384768	3	14	NaN
3	11.772	+Linear	56	11.6004723599777	3	14	NaN
5	11.772	+Linear	56	10.3536979767367	3	14	NaN
2	7.3575	+Linear	56	8.98393955617011	3	14	NaN
1	5.886	+Linear	56	4.70316561218033	3	14	NaN
4	10.3005	+Linear	56	9.53502561102049	3	14	NaN
3	11.772	+Linear	57	8.87223922310292	3	14	NaN
2	7.3575	+Linear	57	10.5523913428335	3	14	NaN
1	5.886	+Linear	57	3.86334916785167	3	14	NaN
4	10.3005	+Linear	57	10.6674489918833	3	14	NaN
5	11.772	+Linear	57	13.917940775692	3	14	NaN
3	11.772	+Linear	58	8.76080064401182	3	14	NaN
4	10.3005	+Linear	58	12.4481725377674	3	14	NaN
2	7.3575	+Linear	58	9.98992520244235	3	14	NaN
5	11.772	+Linear	58	11.8887190331794	3	14	NaN
1	5.886	+Linear	58	5.60224243015654	3	14	NaN
3	11.772	+Linear	59	13.4488531106285	3	14	NaN
5	11.772	+Linear	59	12.3780982400088	3	14	NaN
1	5.886	+Linear	59	6.05996121251232	3	14	NaN
4	10.3005	+Linear	59	10.4072436808811	3	14	NaN
2	7.3575	+Linear	59	8.59360966390453	3	14	NaN
3	11.772	+Linear	60	13.1657606351518	3	14	NaN
2	7.3575	+Linear	60	8.021694461428	3	14	NaN
1	5.886	+Linear	60	5.04702021430779	3	14	NaN
4	10.3005	+Linear	60	9.63466654816943	3	14	NaN
5	11.772	+Linear	60	8.99897811308634	3	14	NaN
3	11.772	+Linear	61	12.1180229562941	3	14	NaN
4	10.3005	+Linear	61	11.8839778372785	3	14	NaN
1	5.886	+Linear	61	5.48208523060718	3	14	NaN
5	11.772	+Linear	61	12.3230401489196	3	14	NaN
2	7.3575	+Linear	61	8.06266749432997	3	14	NaN
3	11.772	+Linear	62	12.6623290463963	3	14	NaN
1	5.886	+Linear	62	6.84609544541831	3	14	NaN
4	10.3005	+Linear	62	11.0033440652621	3	14	NaN
5	11.772	+Linear	62	14.2621047974669	3	14	NaN
2	7.3575	+Linear	62	10.1683607062136	3	14	NaN
3	11.772	+Linear	63	9.84982820804601	4	14	NaN
1	5.886	+Linear	63	6.5117542218172	4	14	NaN
4	10.3005	+Linear	63	11.6631695691422	4	14	NaN
5	11.772	+Linear	63	11.6258779497361	4	14	NaN
2	7.3575	+Linear	63	9.41846472727522	4	14	NaN
3	11.772	+Linear	64	10.6267373710903	4	14	NaN
2	7.3575	+Linear	64	9.67065386782082	4	14	NaN
1	5.886	+Linear	64	3.90873945152259	4	14	NaN
5	11.772	+Linear	64	12.5008151743413	4	14	NaN
4	10.3005	+Linear	64	10.3999685317159	4	14	NaN
3	11.772	+Linear	65	11.5817304133246	4	14	NaN
4	10.3005	+Linear	65	12.0925427336459	4	14	NaN
2	7.3575	+Linear	65	9.76693542136836	4	14	NaN
1	5.886	+Linear	65	3.97626596477308	4	14	NaN
5	11.772	+Linear	65	9.31045867641146	4	14	NaN
3	11.772	+Linear	66	11.3816940545141	4	14	NaN
5	11.772	+Linear	66	13.0996950279618	4	14	NaN
4	10.3005	+Linear	66	10.6401431612927	4	14	NaN
1	5.886	+Linear	66	5.78739977634389	4	14	NaN
2	7.3575	+Linear	66	8.24430845093079	4	14	NaN
3	11.772	+Linear	67	11.9794314526825	4	14	NaN
4	10.3005	+Linear	67	12.8479941816922	4	14	NaN
1	5.886	+Linear	67	4.98496075109969	4	14	NaN
5	11.772	+Linear	67	10.8230650714248	4	14	NaN
2	7.3575	+Linear	67	10.1767914471767	4	14	NaN
3	11.772	+Linear	68	11.2931325378396	4	14	NaN
2	7.3575	+Linear	68	8.31455443459629	4	14	NaN
1	5.886	+Linear	68	5.73906281732931	4	14	NaN
4	10.3005	+Linear	68	12.2228070924175	4	14	NaN
5	11.772	+Linear	68	11.927303649617	4	14	NaN
3	11.772	+Linear	69	8.88961447328684	4	14	NaN
5	11.772	+Linear	69	14.5059969994429	4	14	NaN
2	7.3575	+Linear	69	6.92270948665967	4	14	NaN
1	5.886	+Linear	69	5.32193544697705	4	14	NaN
4	10.3005	+Linear	69	8.7858579890073	4	14	NaN
3	11.772	+Linear	70	13.5825636808976	4	14	NaN
1	5.886	+Linear	70	6.91941967352821	4	14	NaN
4	10.3005	+Linear	70	13.7480464343726	4	14	NaN
2	7.3575	+Linear	70	6.78134726334434	4	14	NaN
5	11.772	+Linear	70	12.4700520439022	4	14	NaN
3	11.772	+Linear	71	11.4873782728424	5	14	3
1	5.886	+Linear	71	6.13580937486434	5	14	NaN
3	11.772	+Linear	71	11.3410842528026	5	14	3
2	7.3575	+Linear	71	7.61781856809969	5	14	NaN
5	11.772	+Linear	71	12.3292115217745	5	14	NaN
4	10.3005	+Linear	71	12.2159376967722	5	14	NaN
3	11.772	+Linear	71	11.5129716201193	5	14	3
3	11.772	+Linear	71	11.7903030904737	5	14	3
1	5.886	+Linear	72	6.11501949584277	5	14	NaN
3	11.772	+Linear	72	11.0567204369724	5	14	3
5	11.772	+Linear	72	13.8241916342615	5	14	NaN
3	11.772	+Linear	72	9.62586084728784	5	14	3
3	11.772	+Linear	72	14.3086013964672	5	14	3
4	10.3005	+Linear	72	12.2780206632167	5	14	NaN
3	11.772	+Linear	72	12.0965261647873	5	14	3
2	7.3575	+Linear	72	8.89609428587181	5	14	NaN
1	5.886	+Linear	73	5.01637537601603	5	14	NaN
2	7.3575	+Linear	73	7.55120844289837	5	14	NaN
3	11.772	+Linear	73	11.1705160489001	5	14	3
3	11.772	+Linear	73	11.4133358648924	5	14	3
5	11.772	+Linear	73	12.2755740643767	5	14	NaN
4	10.3005	+Linear	73	11.951561098196	5	14	NaN
3	11.772	+Linear	73	10.6380088318191	5	14	3
3	11.772	+Linear	73	13.0697227642098	5	14	3
2	7.3575	+Linear	74	8.79340783749662	5	14	NaN
3	11.772	+Linear	74	12.097144003733	5	14	3
1	5.886	+Linear	74	6.06056384158208	5	14	NaN
5	11.772	+Linear	74	12.8665136786993	5	14	NaN
3	11.772	+Linear	74	13.6934759852316	5	14	3
3	11.772	+Linear	74	10.5967327685437	5	14	3
4	10.3005	+Linear	74	12.4289744262845	5	14	NaN
3	11.772	+Linear	74	12.8862205134092	5	14	3
2	7.3575	+Linear	75	8.15944704577177	5	14	NaN
3	11.772	+Linear	75	12.0746117340802	5	14	3
5	11.772	+Linear	75	12.9997371747559	5	14	NaN
3	11.772	+Linear	75	13.3939519089154	5	14	3
4	10.3005	+Linear	75	10.5715947232745	5	14	NaN
1	5.886	+Linear	75	4.41093164590939	5	14	NaN
3	11.772	+Linear	75	12.4779669484289	5	14	3
3	11.772	+Linear	75	12.8999204550104	5	14	3
4	10.3005	+Linear	76	12.3192123773646	5	14	NaN
3	11.772	+Linear	76	12.5126650214125	5	14	3
3	11.772	+Linear	76	12.3273549983805	5	14	3
5	11.772	+Linear	76	12.9656985023174	5	14	NaN
3	11.772	+Linear	76	11.7395438342778	5	14	3
1	5.886	+Linear	76	6.30521339367675	5	14	NaN
2	7.3575	+Linear	76	5.23084300534563	5	14	NaN
3	11.772	+Linear	76	12.778132259192	5	14	3
2	7.3575	+Linear	77	7.93094878451902	5	14	NaN
3	11.772	+Linear	77	11.9958199552248	5	14	3
1	5.886	+Linear	77	6.57834895051018	5	14	NaN
3	11.772	+Linear	77	11.0065855087149	5	14	3
3	11.772	+Linear	77	14.0535769316759	5	14	3
4	10.3005	+Linear	77	10.7986343494469	5	14	NaN
5	11.772	+Linear	77	12.8183305016689	5	14	NaN
3	11.772	+Linear	77	13.8957472332378	5	14	3
4	10.3005	+Linear	78	10.1267683024618	5	14	NaN
3	11.772	+Linear	78	12.5290394347099	5	14	3
3	11.772	+Linear	78	10.3885952118024	5	14	3
2	7.3575	+Linear	78	8.65007422028805	5	14	NaN
5	11.772	+Linear	78	13.850544306236	5	14	NaN
1	5.886	+Linear	78	4.73593245964693	5	14	NaN
3	11.772	+Linear	78	12.1612834548074	5	14	3
3	11.772	+Linear	78	12.2573932232821	5	14	3
5	11.772	+Linear	79	13.7755790271686	5	14	NaN
1	5.886	+Linear	79	6.41055793368938	5	14	NaN
3	11.772	+Linear	79	12.3830589411121	5	14	3
3	11.772	+Linear	79	11.6562605766166	5	14	3
4	10.3005	+Linear	79	12.8304860246993	5	14	NaN
2	7.3575	+Linear	79	7.19303439363887	5	14	NaN
3	11.772	+Linear	79	11.5625837224327	5	14	3
3	11.772	+Linear	79	11.9419620784663	5	14	3
1	5.886	+Linear	80	6.64684128024044	5	14	NaN
2	7.3575	+Linear	80	7.51103001946905	5	14	NaN
3	11.772	+Linear	80	13.7522873831159	5	14	3
4	10.3005	+Linear	80	11.4807912360832	5	14	NaN
3	11.772	+Linear	80	14.416082589026	5	14	3
3	11.772	+Linear	80	12.0163104233737	5	14	3
5	11.772	+Linear	80	12.1688844170464	5	14	NaN
3	11.772	+Linear	80	13.0553950707941	5	14	3
3	11.772	+Linear	1	10.9912738173112	1	15	NaN
3	11.772	+Linear	2	11.2566399442532	1	15	NaN
3	11.772	+Linear	3	13.6373798505635	1	15	NaN
3	11.772	+Linear	4	15.6095954843052	1	15	NaN
3	11.772	+Linear	5	16.4739723711337	1	15	NaN
3	11.772	+Linear	6	16.3991517372916	1	15	NaN
3	11.772	+Linear	7	14.9726354191029	1	15	NaN
3	11.772	+Linear	8	11.8388065723931	1	15	NaN
3	11.772	+Linear	9	11.7508225700895	1	15	NaN
3	11.772	+Linear	10	14.3668428337288	1	15	NaN
3	11.772	+Linear	11	17.289793351118	1	15	NaN
3	11.772	+Linear	12	14.1460830868524	1	15	NaN
3	11.772	+Linear	13	13.3961249600703	1	15	NaN
3	11.772	+Linear	14	14.8748256334924	1	15	NaN
3	11.772	+Linear	15	11.7286455353335	1	15	NaN
3	11.772	+Linear	16	10.3982526342546	1	15	NaN
3	11.772	+Linear	17	14.1065290833197	1	15	NaN
3	11.772	+Linear	18	16.8385358598268	1	15	NaN
3	11.772	+Linear	19	17.4309606718998	1	15	NaN
3	11.772	+Linear	20	12.3788986429663	1	15	NaN
3	11.772	+Linear	21	12.5656238378895	1	15	NaN
3	11.772	+Linear	22	9.83856521011626	1	15	NaN
3	11.772	+Linear	23	11.0237885325438	1	15	NaN
3	11.772	+Linear	24	14.7779930185543	1	15	NaN
3	11.772	+Linear	25	15.5914638922993	1	15	NaN
3	11.772	+Linear	26	15.0925037552003	1	15	NaN
3	11.772	+Linear	27	8.68186965440452	1	15	NaN
3	11.772	+Linear	28	12.6188009406914	1	15	NaN
3	11.772	+Linear	29	10.2607278598453	1	15	NaN
3	11.772	+Linear	30	11.9260456288604	1	15	NaN
3	11.772	+Linear	31	11.4827000010857	2	15	NaN
1	5.886	+Linear	31	7.33028909069203	2	15	NaN
2	7.3575	+Linear	31	8.19332479015196	2	15	NaN
5	11.772	+Linear	31	7.33940706219664	2	15	NaN
4	10.3005	+Linear	31	9.1221245489736	2	15	NaN
3	11.772	+Linear	32	9.81945147999288	2	15	NaN
2	7.3575	+Linear	32	11.5382243898168	2	15	NaN
1	5.886	+Linear	32	11.0219911969086	2	15	NaN
4	10.3005	+Linear	32	14.1541672949721	2	15	NaN
5	11.772	+Linear	32	23.7443708207635	2	15	NaN
3	11.772	+Linear	33	10.5922599844	2	15	NaN
4	10.3005	+Linear	33	10.6181519536329	2	15	NaN
5	11.772	+Linear	33	13.8898432764902	2	15	NaN
1	5.886	+Linear	33	11.2460512116762	2	15	NaN
2	7.3575	+Linear	33	10.9902899387964	2	15	NaN
3	11.772	+Linear	34	8.87617716749773	2	15	NaN
5	11.772	+Linear	34	17.4610296687979	2	15	NaN
1	5.886	+Linear	34	8.00367971550486	2	15	NaN
4	10.3005	+Linear	34	10.2432778867859	2	15	NaN
2	7.3575	+Linear	34	8.6750341928084	2	15	NaN
3	11.772	+Linear	35	8.71026862255121	2	15	NaN
2	7.3575	+Linear	35	8.21208663641926	2	15	NaN
4	10.3005	+Linear	35	9.11151582697585	2	15	NaN
1	5.886	+Linear	35	7.70581793947889	2	15	NaN
5	11.772	+Linear	35	15.6668725608643	2	15	NaN
3	11.772	+Linear	36	7.89558233731813	2	15	NaN
4	10.3005	+Linear	36	9.32022616412027	2	15	NaN
2	7.3575	+Linear	36	7.5811146408833	2	15	NaN
1	5.886	+Linear	36	6.95991097001375	2	15	NaN
5	11.772	+Linear	36	10.6320918906666	2	15	NaN
3	11.772	+Linear	37	7.81223448251228	2	15	NaN
5	11.772	+Linear	37	15.476837206569	2	15	NaN
1	5.886	+Linear	37	7.47621852826882	2	15	NaN
2	7.3575	+Linear	37	7.5462546298489	2	15	NaN
4	10.3005	+Linear	37	10.661705479145	2	15	NaN
3	11.772	+Linear	38	7.56916225053433	2	15	NaN
1	5.886	+Linear	38	8.46706421140917	2	15	NaN
4	10.3005	+Linear	38	9.5754390586919	2	15	NaN
2	7.3575	+Linear	38	7.99208621182768	2	15	NaN
5	11.772	+Linear	38	5.19590009512709	2	15	NaN
3	11.772	+Linear	39	10.5277162476723	2	15	NaN
4	10.3005	+Linear	39	11.3598933026017	2	15	NaN
2	7.3575	+Linear	39	7.96368646192408	2	15	NaN
1	5.886	+Linear	39	7.96175154016218	2	15	NaN
5	11.772	+Linear	39	12.7214875707106	2	15	NaN
3	11.772	+Linear	40	9.68683677638618	2	15	NaN
5	11.772	+Linear	40	12.1676125285957	2	15	NaN
4	10.3005	+Linear	40	10.2532516475983	2	15	NaN
1	5.886	+Linear	40	6.53706842575606	2	15	NaN
2	7.3575	+Linear	40	9.28799110801708	2	15	NaN
3	11.772	+Linear	41	9.07688240016753	2	15	NaN
2	7.3575	+Linear	41	8.2897220933298	2	15	NaN
4	10.3005	+Linear	41	12.3176742674691	2	15	NaN
1	5.886	+Linear	41	9.0154255344865	2	15	NaN
5	11.772	+Linear	41	11.1626276503538	2	15	NaN
3	11.772	+Linear	42	8.51013756471531	2	15	NaN
1	5.886	+Linear	42	6.26341714231295	2	15	NaN
4	10.3005	+Linear	42	11.1524805142625	2	15	NaN
5	11.772	+Linear	42	8.93197970180185	2	15	NaN
2	7.3575	+Linear	42	7.93471351588437	2	15	NaN
3	11.772	+Linear	43	9.2925098075965	3	15	NaN
4	10.3005	+Linear	43	11.3956767814665	3	15	NaN
2	7.3575	+Linear	43	9.54695009832638	3	15	NaN
1	5.886	+Linear	43	9.15654272717498	3	15	NaN
5	11.772	+Linear	43	14.2107999081955	3	15	NaN
3	11.772	+Linear	44	8.72170583509786	3	15	NaN
5	11.772	+Linear	44	13.6974228661793	3	15	NaN
1	5.886	+Linear	44	6.83203212964943	3	15	NaN
2	7.3575	+Linear	44	7.58138420959378	3	15	NaN
4	10.3005	+Linear	44	10.6727343370061	3	15	NaN
3	11.772	+Linear	45	6.98468118387007	3	15	NaN
2	7.3575	+Linear	45	11.06189991832	3	15	NaN
4	10.3005	+Linear	45	14.3135868565962	3	15	NaN
5	11.772	+Linear	45	15.4641251318675	3	15	NaN
1	5.886	+Linear	45	7.28903492248971	3	15	NaN
3	11.772	+Linear	46	10.4281664961637	3	15	NaN
1	5.886	+Linear	46	8.63756600446412	3	15	NaN
4	10.3005	+Linear	46	12.9372546625905	3	15	NaN
5	11.772	+Linear	46	14.0323530205114	3	15	NaN
2	7.3575	+Linear	46	6.78926316534003	3	15	NaN
3	11.772	+Linear	47	7.20544604768853	3	15	NaN
5	11.772	+Linear	47	8.50943773491521	3	15	NaN
1	5.886	+Linear	47	10.0851093858802	3	15	NaN
2	7.3575	+Linear	47	11.9666222349903	3	15	NaN
4	10.3005	+Linear	47	14.2518485457991	3	15	NaN
3	11.772	+Linear	48	11.9730969238569	3	15	NaN
4	10.3005	+Linear	48	12.3935171082092	3	15	NaN
5	11.772	+Linear	48	15.852477028286	3	15	NaN
1	5.886	+Linear	48	8.18068739657215	3	15	NaN
2	7.3575	+Linear	48	9.14008603142335	3	15	NaN
3	11.772	+Linear	49	12.4573483685639	3	15	NaN
2	7.3575	+Linear	49	9.61081650123111	3	15	NaN
4	10.3005	+Linear	49	14.7084727584027	3	15	NaN
1	5.886	+Linear	49	7.51823741776457	3	15	NaN
5	11.772	+Linear	49	11.2319268789505	3	15	NaN
3	11.772	+Linear	50	10.6052193320448	3	15	NaN
1	5.886	+Linear	50	6.14772985811935	3	15	NaN
5	11.772	+Linear	50	7.6826995054617	3	15	NaN
4	10.3005	+Linear	50	10.2260610809839	3	15	NaN
2	7.3575	+Linear	50	10.7948937230984	3	15	NaN
3	11.772	+Linear	51	10.9621192880115	3	15	NaN
5	11.772	+Linear	51	15.8344036362211	3	15	NaN
1	5.886	+Linear	51	6.20468300001268	3	15	NaN
2	7.3575	+Linear	51	8.09544948525219	3	15	NaN
4	10.3005	+Linear	51	7.66001008213493	3	15	NaN
3	11.772	+Linear	52	8.66794856398724	3	15	NaN
1	5.886	+Linear	52	7.36194558307355	3	15	NaN
2	7.3575	+Linear	52	9.380556280137	3	15	NaN
5	11.772	+Linear	52	17.9407292027165	3	15	NaN
4	10.3005	+Linear	52	12.6722213870608	3	15	NaN
3	11.772	+Linear	53	11.0094945602499	3	15	NaN
2	7.3575	+Linear	53	9.20611596808646	3	15	NaN
4	10.3005	+Linear	53	14.9894376563084	3	15	NaN
1	5.886	+Linear	53	6.38718311703187	3	15	NaN
5	11.772	+Linear	53	13.0755835219432	3	15	NaN
3	11.772	+Linear	54	10.4548758205406	3	15	NaN
4	10.3005	+Linear	54	12.3562640399372	3	15	NaN
2	7.3575	+Linear	54	10.0039634716749	3	15	NaN
1	5.886	+Linear	54	6.97812591536322	3	15	NaN
5	11.772	+Linear	54	4.94599850832708	3	15	NaN
3	11.772	+Linear	55	7.49361872875861	3	15	NaN
1	5.886	+Linear	55	5.84206668088609	3	15	NaN
5	11.772	+Linear	55	14.5771546208844	3	15	NaN
2	7.3575	+Linear	55	9.29807003330922	3	15	NaN
4	10.3005	+Linear	55	10.9227100124397	3	15	NaN
3	11.772	+Linear	56	8.79977460295181	3	15	NaN
2	7.3575	+Linear	56	7.08372930034969	3	15	NaN
5	11.772	+Linear	56	11.2667487433046	3	15	NaN
4	10.3005	+Linear	56	7.83914022638342	3	15	NaN
1	5.886	+Linear	56	5.47021017514496	3	15	NaN
3	11.772	+Linear	57	6.70190612637303	3	15	NaN
5	11.772	+Linear	57	12.0481833478588	3	15	NaN
4	10.3005	+Linear	57	11.748833531169	3	15	NaN
1	5.886	+Linear	57	7.08817145459574	3	15	NaN
2	7.3575	+Linear	57	9.81418841111059	3	15	NaN
3	11.772	+Linear	58	10.2323494648725	3	15	NaN
4	10.3005	+Linear	58	11.5862753149712	3	15	NaN
5	11.772	+Linear	58	12.1311142717649	3	15	NaN
1	5.886	+Linear	58	6.68487866876951	3	15	NaN
2	7.3575	+Linear	58	10.0488613839974	3	15	NaN
3	11.772	+Linear	59	9.8234947212369	3	15	NaN
5	11.772	+Linear	59	13.5112992027862	3	15	NaN
1	5.886	+Linear	59	6.32590350429874	3	15	NaN
2	7.3575	+Linear	59	5.81582307357915	3	15	NaN
4	10.3005	+Linear	59	8.27186211664241	3	15	NaN
3	11.772	+Linear	60	5.76884571195293	3	15	NaN
4	10.3005	+Linear	60	11.8403250947962	3	15	NaN
1	5.886	+Linear	60	6.54845337941029	3	15	NaN
2	7.3575	+Linear	60	12.1775424482293	3	15	NaN
5	11.772	+Linear	60	9.78915638326959	3	15	NaN
3	11.772	+Linear	61	8.08129813501046	3	15	NaN
2	7.3575	+Linear	61	8.72452391250232	3	15	NaN
4	10.3005	+Linear	61	13.4417479780255	3	15	NaN
5	11.772	+Linear	61	10.9858544813677	3	15	NaN
1	5.886	+Linear	61	4.1114636974102	3	15	NaN
3	11.772	+Linear	62	10.0012038249513	3	15	NaN
1	5.886	+Linear	62	5.95132201188611	3	15	NaN
5	11.772	+Linear	62	14.1044714276418	3	15	NaN
4	10.3005	+Linear	62	8.15279821012508	3	15	NaN
2	7.3575	+Linear	62	8.57557428605124	3	15	NaN
3	11.772	+Linear	63	12.37721219218	4	15	NaN
1	5.886	+Linear	63	8.47271269617664	4	15	NaN
5	11.772	+Linear	63	14.6150908793244	4	15	NaN
4	10.3005	+Linear	63	11.7121281606111	4	15	NaN
2	7.3575	+Linear	63	13.1943366853391	4	15	NaN
3	11.772	+Linear	64	13.2947631011213	4	15	NaN
5	11.772	+Linear	64	16.6879965059171	4	15	NaN
1	5.886	+Linear	64	8.83457825560748	4	15	NaN
2	7.3575	+Linear	64	7.78160600879943	4	15	NaN
4	10.3005	+Linear	64	9.69587774031942	4	15	NaN
3	11.772	+Linear	65	11.8667746780152	4	15	NaN
4	10.3005	+Linear	65	13.3505163152285	4	15	NaN
1	5.886	+Linear	65	7.09478755745961	4	15	NaN
5	11.772	+Linear	65	8.62553690700778	4	15	NaN
2	7.3575	+Linear	65	7.73360547298599	4	15	NaN
3	11.772	+Linear	66	7.97250597712627	4	15	NaN
2	7.3575	+Linear	66	7.96867773808387	4	15	NaN
1	5.886	+Linear	66	5.26611992689334	4	15	NaN
5	11.772	+Linear	66	12.5092685191588	4	15	NaN
4	10.3005	+Linear	66	8.135633159924	4	15	NaN
3	11.772	+Linear	67	9.15364366091669	4	15	NaN
4	10.3005	+Linear	67	10.8380107786557	4	15	NaN
2	7.3575	+Linear	67	9.09976052629432	4	15	NaN
5	11.772	+Linear	67	15.049570199692	4	15	NaN
1	5.886	+Linear	67	8.03407332200848	4	15	NaN
3	11.772	+Linear	68	13.5613457999542	4	15	NaN
1	5.886	+Linear	68	7.80216640344494	4	15	NaN
2	7.3575	+Linear	68	8.15125307591146	4	15	NaN
4	10.3005	+Linear	68	8.49149225140678	4	15	NaN
5	11.772	+Linear	68	16.3774498268636	4	15	NaN
3	11.772	+Linear	69	7.36286073269565	4	15	NaN
5	11.772	+Linear	69	13.3429986083069	4	15	NaN
4	10.3005	+Linear	69	7.87109230155492	4	15	NaN
1	5.886	+Linear	69	8.90064096712202	4	15	NaN
2	7.3575	+Linear	69	11.0231713485738	4	15	NaN
3	11.772	+Linear	70	7.03203701304808	4	15	NaN
2	7.3575	+Linear	70	7.90250061872823	4	15	NaN
1	5.886	+Linear	70	6.23419934601259	4	15	NaN
5	11.772	+Linear	70	12.2006946892292	4	15	NaN
4	10.3005	+Linear	70	7.83167656989428	4	15	NaN
3	11.772	+Linear	71	9.01037178424069	5	15	3
5	11.772	+Linear	71	14.4738632081554	5	15	NaN
3	11.772	+Linear	71	10.2102011947022	5	15	3
4	10.3005	+Linear	71	10.4134979494104	5	15	NaN
1	5.886	+Linear	71	7.24049459549062	5	15	NaN
3	11.772	+Linear	71	11.3032934864442	5	15	3
2	7.3575	+Linear	71	11.408441906899	5	15	NaN
3	11.772	+Linear	71	8.75400944887689	5	15	3
1	5.886	+Linear	72	10.5729220104699	5	15	NaN
4	10.3005	+Linear	72	13.7532128599197	5	15	NaN
3	11.772	+Linear	72	8.09692354063891	5	15	3
3	11.772	+Linear	72	7.79878439665836	5	15	3
5	11.772	+Linear	72	15.8564781580212	5	15	NaN
3	11.772	+Linear	72	8.40929373440942	5	15	3
3	11.772	+Linear	72	10.7633711722475	5	15	3
2	7.3575	+Linear	72	9.52653951895226	5	15	NaN
3	11.772	+Linear	73	10.2577948966184	5	15	3
2	7.3575	+Linear	73	6.28420479700877	5	15	NaN
5	11.772	+Linear	73	11.0323456223924	5	15	NaN
3	11.772	+Linear	73	10.1316135530436	5	15	3
3	11.772	+Linear	73	9.10050349216571	5	15	3
4	10.3005	+Linear	73	11.1415765126981	5	15	NaN
3	11.772	+Linear	73	8.45706426560034	5	15	3
1	5.886	+Linear	73	6.28345261327887	5	15	NaN
3	11.772	+Linear	74	8.41348872596532	5	15	3
4	10.3005	+Linear	74	11.0239591394178	5	15	NaN
1	5.886	+Linear	74	8.24348477399118	5	15	NaN
2	7.3575	+Linear	74	9.82226454963811	5	15	NaN
3	11.772	+Linear	74	7.47060828233751	5	15	3
3	11.772	+Linear	74	13.2929893636949	5	15	3
5	11.772	+Linear	74	15.5373740279459	5	15	NaN
3	11.772	+Linear	74	10.7354038450648	5	15	3
5	11.772	+Linear	75	13.1950467910699	5	15	NaN
3	11.772	+Linear	75	8.47301719702602	5	15	3
3	11.772	+Linear	75	8.58110905626033	5	15	3
2	7.3575	+Linear	75	7.1038497464926	5	15	NaN
1	5.886	+Linear	75	3.95018160320063	5	15	NaN
3	11.772	+Linear	75	6.69797655682359	5	15	3
3	11.772	+Linear	75	11.1589341670498	5	15	3
4	10.3005	+Linear	75	12.4356923528898	5	15	NaN
3	11.772	+Linear	76	8.87012230597064	5	15	3
2	7.3575	+Linear	76	6.24944044287022	5	15	NaN
3	11.772	+Linear	76	5.91453314738895	5	15	3
3	11.772	+Linear	76	10.4127175453976	5	15	3
1	5.886	+Linear	76	6.33960845003912	5	15	NaN
4	10.3005	+Linear	76	10.7074134579817	5	15	NaN
3	11.772	+Linear	76	12.7551197533271	5	15	3
5	11.772	+Linear	76	18.2018950218025	5	15	NaN
3	11.772	+Linear	77	8.28489686265185	5	15	3
3	11.772	+Linear	77	10.1750469752313	5	15	3
2	7.3575	+Linear	77	10.6482331154246	5	15	NaN
1	5.886	+Linear	77	6.80599668295375	5	15	NaN
5	11.772	+Linear	77	11.5093364811888	5	15	NaN
3	11.772	+Linear	77	9.02357710786559	5	15	3
3	11.772	+Linear	77	8.90437111321177	5	15	3
4	10.3005	+Linear	77	15.5128108341518	5	15	NaN
5	11.772	+Linear	78	12.635564897247	5	15	NaN
2	7.3575	+Linear	78	8.77564944427748	5	15	NaN
3	11.772	+Linear	78	11.1102961764989	5	15	3
3	11.772	+Linear	78	11.6548498659533	5	15	3
1	5.886	+Linear	78	4.10396678568716	5	15	NaN
4	10.3005	+Linear	78	7.94871738349555	5	15	NaN
3	11.772	+Linear	78	7.0564856647518	5	15	3
3	11.772	+Linear	78	8.62221988239764	5	15	3
1	5.886	+Linear	79	11.3367639768591	5	15	NaN
3	11.772	+Linear	79	7.00449631668616	5	15	3
2	7.3575	+Linear	79	9.36319399449317	5	15	NaN
3	11.772	+Linear	79	8.36650748395331	5	15	3
3	11.772	+Linear	79	11.8548335099034	5	15	3
4	10.3005	+Linear	79	10.7249464352524	5	15	NaN
5	11.772	+Linear	79	13.3849774632548	5	15	NaN
3	11.772	+Linear	79	9.44670229079907	5	15	3
5	11.772	+Linear	80	14.6226557303024	5	15	NaN
2	7.3575	+Linear	80	11.1258886640975	5	15	NaN
3	11.772	+Linear	80	9.31137112124516	5	15	3
1	5.886	+Linear	80	5.59644655939233	5	15	NaN
3	11.772	+Linear	80	7.11620980259039	5	15	3
4	10.3005	+Linear	80	8.83488238636514	5	15	NaN
3	11.772	+Linear	80	8.09202156986925	5	15	3
3	11.772	+Linear	80	8.65718318694128	5	15	3
3	11.772	+Linear	1	10.3937212443645	1	25	NaN
3	11.772	+Linear	2	12.4130736404649	1	25	NaN
3	11.772	+Linear	3	11.5604894559387	1	25	NaN
3	11.772	+Linear	4	11.6120810212447	1	25	NaN
3	11.772	+Linear	5	11.4314155032005	1	25	NaN
3	11.772	+Linear	6	11.1567606273868	1	25	NaN
3	11.772	+Linear	7	14.769455058403	1	25	NaN
3	11.772	+Linear	8	13.8328044010798	1	25	NaN
3	11.772	+Linear	9	13.6628594507694	1	25	NaN
3	11.772	+Linear	10	14.025347773027	1	25	NaN
3	11.772	+Linear	11	16.1071412738434	1	25	NaN
3	11.772	+Linear	12	11.9430106857123	1	25	NaN
3	11.772	+Linear	13	12.2314424495779	1	25	NaN
3	11.772	+Linear	14	11.8682240486489	1	25	NaN
3	11.772	+Linear	15	11.8266543654826	1	25	NaN
3	11.772	+Linear	16	12.3136312339133	1	25	NaN
3	11.772	+Linear	17	12.252964176481	1	25	NaN
3	11.772	+Linear	18	13.096631222806	1	25	NaN
3	11.772	+Linear	19	12.3375230908922	1	25	NaN
3	11.772	+Linear	20	12.6205054782421	1	25	NaN
3	11.772	+Linear	21	12.0169007463129	1	25	NaN
3	11.772	+Linear	22	12.2171061713214	1	25	NaN
3	11.772	+Linear	23	11.5334619887176	1	25	NaN
3	11.772	+Linear	24	13.4205541233125	1	25	NaN
3	11.772	+Linear	25	13.0530376303492	1	25	NaN
3	11.772	+Linear	26	13.5376026115557	1	25	NaN
3	11.772	+Linear	27	9.84934944019281	1	25	NaN
3	11.772	+Linear	28	14.7560820235627	1	25	NaN
3	11.772	+Linear	29	13.9122196133447	1	25	NaN
3	11.772	+Linear	30	13.3639608051554	1	25	NaN
3	11.772	+Linear	31	12.2207118269192	2	25	NaN
5	11.772	+Linear	31	19.7060909206301	2	25	NaN
1	5.886	+Linear	31	7.75072092446231	2	25	NaN
2	7.3575	+Linear	31	9.42744974202045	2	25	NaN
4	10.3005	+Linear	31	7.66173825298196	2	25	NaN
3	11.772	+Linear	32	13.2713276417161	2	25	NaN
1	5.886	+Linear	32	7.72933435070144	2	25	NaN
4	10.3005	+Linear	32	9.92298777816659	2	25	NaN
2	7.3575	+Linear	32	8.42073778429665	2	25	NaN
5	11.772	+Linear	32	7.42371347280384	2	25	NaN
3	11.772	+Linear	33	13.1115981212582	2	25	NaN
2	7.3575	+Linear	33	9.76082969876992	2	25	NaN
5	11.772	+Linear	33	10.6921018807303	2	25	NaN
1	5.886	+Linear	33	7.69758424378509	2	25	NaN
4	10.3005	+Linear	33	12.1756399271488	2	25	NaN
3	11.772	+Linear	34	9.6220650349417	2	25	NaN
4	10.3005	+Linear	34	13.2078494183856	2	25	NaN
2	7.3575	+Linear	34	8.26717862437945	2	25	NaN
5	11.772	+Linear	34	10.3855811692873	2	25	NaN
1	5.886	+Linear	34	7.09930922745363	2	25	NaN
3	11.772	+Linear	35	9.42164453941899	2	25	NaN
4	10.3005	+Linear	35	14.7119049039264	2	25	NaN
5	11.772	+Linear	35	13.7567546923295	2	25	NaN
2	7.3575	+Linear	35	7.97304131560334	2	25	NaN
1	5.886	+Linear	35	5.80815359631708	2	25	NaN
3	11.772	+Linear	36	9.65766078808016	2	25	NaN
2	7.3575	+Linear	36	8.7564791320215	2	25	NaN
5	11.772	+Linear	36	12.3884140028401	2	25	NaN
1	5.886	+Linear	36	7.35660892606303	2	25	NaN
4	10.3005	+Linear	36	12.515883354535	2	25	NaN
3	11.772	+Linear	37	7.87651292404377	2	25	NaN
1	5.886	+Linear	37	6.85088277701873	2	25	NaN
4	10.3005	+Linear	37	13.716308223824	2	25	NaN
2	7.3575	+Linear	37	8.57283703732728	2	25	NaN
5	11.772	+Linear	37	15.735569082173	2	25	NaN
3	11.772	+Linear	38	12.7755086150958	2	25	NaN
5	11.772	+Linear	38	14.6863135402475	2	25	NaN
1	5.886	+Linear	38	5.43695714746589	2	25	NaN
2	7.3575	+Linear	38	8.61156961510636	2	25	NaN
4	10.3005	+Linear	38	11.6131139952969	2	25	NaN
3	11.772	+Linear	39	9.88442888305612	2	25	NaN
5	11.772	+Linear	39	8.4573209808423	2	25	NaN
1	5.886	+Linear	39	6.20861953127377	2	25	NaN
2	7.3575	+Linear	39	8.40076989643816	2	25	NaN
4	10.3005	+Linear	39	11.3115427552678	2	25	NaN
3	11.772	+Linear	40	11.9639169500676	2	25	NaN
1	5.886	+Linear	40	6.95664856243198	2	25	NaN
4	10.3005	+Linear	40	12.4840457901248	2	25	NaN
2	7.3575	+Linear	40	8.87818428384924	2	25	NaN
5	11.772	+Linear	40	12.2016272984242	2	25	NaN
3	11.772	+Linear	41	12.5117455647484	2	25	NaN
2	7.3575	+Linear	41	8.54507202624309	2	25	NaN
4	10.3005	+Linear	41	12.4502384949633	2	25	NaN
5	11.772	+Linear	41	15.3656705720773	2	25	NaN
1	5.886	+Linear	41	3.32775297259519	2	25	NaN
3	11.772	+Linear	42	11.1604130981685	2	25	NaN
4	10.3005	+Linear	42	14.6263026338337	2	25	NaN
5	11.772	+Linear	42	14.7818308015764	2	25	NaN
2	7.3575	+Linear	42	8.22606213089188	2	25	NaN
1	5.886	+Linear	42	4.15260090014017	2	25	NaN
3	11.772	+Linear	43	14.9213235773415	3	25	NaN
4	10.3005	+Linear	43	15.47143724748	3	25	NaN
1	5.886	+Linear	43	5.45090678265592	3	25	NaN
2	7.3575	+Linear	43	8.84533769111239	3	25	NaN
5	11.772	+Linear	43	13.0352293577482	3	25	NaN
3	11.772	+Linear	44	9.8583439236313	3	25	NaN
5	11.772	+Linear	44	14.203426361836	3	25	NaN
4	10.3005	+Linear	44	13.9200611829123	3	25	NaN
1	5.886	+Linear	44	5.42337117306786	3	25	NaN
2	7.3575	+Linear	44	8.61905976583621	3	25	NaN
3	11.772	+Linear	45	11.9339431985312	3	25	NaN
2	7.3575	+Linear	45	8.71937787724704	3	25	NaN
1	5.886	+Linear	45	1.35074534561628	3	25	NaN
5	11.772	+Linear	45	14.1156762070546	3	25	NaN
4	10.3005	+Linear	45	10.0320350970003	3	25	NaN
3	11.772	+Linear	46	8.31471781597016	3	25	NaN
1	5.886	+Linear	46	5.46168411246155	3	25	NaN
4	10.3005	+Linear	46	12.224753275385	3	25	NaN
5	11.772	+Linear	46	11.7810453220135	3	25	NaN
2	7.3575	+Linear	46	8.36273821731248	3	25	NaN
3	11.772	+Linear	47	8.64865031178998	3	25	NaN
5	11.772	+Linear	47	16.062454629311	3	25	NaN
2	7.3575	+Linear	47	9.17354196767427	3	25	NaN
4	10.3005	+Linear	47	14.669222441299	3	25	NaN
1	5.886	+Linear	47	4.60039216677657	3	25	NaN
3	11.772	+Linear	48	11.0070237345353	3	25	NaN
1	5.886	+Linear	48	5.55928770364406	3	25	NaN
4	10.3005	+Linear	48	12.2523142946277	3	25	NaN
5	11.772	+Linear	48	16.0884922487314	3	25	NaN
2	7.3575	+Linear	48	10.919899995361	3	25	NaN
3	11.772	+Linear	49	12.2213936542485	3	25	NaN
2	7.3575	+Linear	49	8.43427213936339	3	25	NaN
1	5.886	+Linear	49	4.78110316287876	3	25	NaN
4	10.3005	+Linear	49	12.2800212962778	3	25	NaN
5	11.772	+Linear	49	15.6632563110265	3	25	NaN
3	11.772	+Linear	50	9.76699452431649	3	25	NaN
4	10.3005	+Linear	50	12.6633773309381	3	25	NaN
5	11.772	+Linear	50	14.1732809531654	3	25	NaN
2	7.3575	+Linear	50	11.0560362936004	3	25	NaN
1	5.886	+Linear	50	4.89948116893397	3	25	NaN
3	11.772	+Linear	51	10.486282432084	3	25	NaN
5	11.772	+Linear	51	15.6797588299113	3	25	NaN
4	10.3005	+Linear	51	13.0362515663861	3	25	NaN
2	7.3575	+Linear	51	8.14836807379804	3	25	NaN
1	5.886	+Linear	51	3.54165336001451	3	25	NaN
3	11.772	+Linear	52	10.2217684012153	3	25	NaN
1	5.886	+Linear	52	5.75556060981853	3	25	NaN
2	7.3575	+Linear	52	9.09431285411515	3	25	NaN
4	10.3005	+Linear	52	13.1001250278213	3	25	NaN
5	11.772	+Linear	52	15.3083124186039	3	25	NaN
3	11.772	+Linear	53	9.27140306365531	3	25	NaN
4	10.3005	+Linear	53	12.7699840852775	3	25	NaN
2	7.3575	+Linear	53	7.98168449253922	3	25	NaN
1	5.886	+Linear	53	3.84113214542182	3	25	NaN
5	11.772	+Linear	53	11.4537525572592	3	25	NaN
3	11.772	+Linear	54	8.54645357088933	3	25	NaN
2	7.3575	+Linear	54	8.68629291974298	3	25	NaN
4	10.3005	+Linear	54	12.307743224649	3	25	NaN
1	5.886	+Linear	54	4.8043245763171	3	25	NaN
5	11.772	+Linear	54	11.6248249409481	3	25	NaN
3	11.772	+Linear	55	8.69700326747333	3	25	NaN
2	7.3575	+Linear	55	10.1686715019787	3	25	NaN
5	11.772	+Linear	55	11.7014706789775	3	25	NaN
4	10.3005	+Linear	55	11.8679920643036	3	25	NaN
1	5.886	+Linear	55	3.84072003712218	3	25	NaN
3	11.772	+Linear	56	10.219980405082	3	25	NaN
5	11.772	+Linear	56	12.8391832804579	3	25	NaN
4	10.3005	+Linear	56	10.2396540934787	3	25	NaN
1	5.886	+Linear	56	4.78060884964222	3	25	NaN
2	7.3575	+Linear	56	6.21696114467326	3	25	NaN
3	11.772	+Linear	57	7.81969629956214	3	25	NaN
1	5.886	+Linear	57	4.32000389845345	3	25	NaN
5	11.772	+Linear	57	12.1678528042447	3	25	NaN
4	10.3005	+Linear	57	9.59544000530158	3	25	NaN
2	7.3575	+Linear	57	9.90897180024874	3	25	NaN
3	11.772	+Linear	58	11.4225522650702	3	25	NaN
4	10.3005	+Linear	58	10.9308454873148	3	25	NaN
1	5.886	+Linear	58	4.24282520409	3	25	NaN
2	7.3575	+Linear	58	7.19729551652841	3	25	NaN
5	11.772	+Linear	58	12.6541579343058	3	25	NaN
3	11.772	+Linear	59	8.18056794692734	3	25	NaN
2	7.3575	+Linear	59	9.35283692711621	3	25	NaN
5	11.772	+Linear	59	11.8866773742548	3	25	NaN
1	5.886	+Linear	59	3.21810471649128	3	25	NaN
4	10.3005	+Linear	59	11.1833194339054	3	25	NaN
3	11.772	+Linear	60	8.40527015916953	3	25	NaN
4	10.3005	+Linear	60	11.8404691695908	3	25	NaN
2	7.3575	+Linear	60	8.8471111120552	3	25	NaN
1	5.886	+Linear	60	4.45982837354151	3	25	NaN
5	11.772	+Linear	60	11.0402362489916	3	25	NaN
3	11.772	+Linear	61	6.40810112293329	3	25	NaN
1	5.886	+Linear	61	5.8373622387108	3	25	NaN
2	7.3575	+Linear	61	8.60946650559924	3	25	NaN
4	10.3005	+Linear	61	12.0605472510877	3	25	NaN
5	11.772	+Linear	61	14.0337833295571	3	25	NaN
3	11.772	+Linear	62	9.66831584386806	3	25	NaN
5	11.772	+Linear	62	14.2768113918503	3	25	NaN
1	5.886	+Linear	62	2.89940117337775	3	25	NaN
2	7.3575	+Linear	62	7.42727079811637	3	25	NaN
4	10.3005	+Linear	62	12.158384313009	3	25	NaN
3	11.772	+Linear	63	8.37412803348313	4	25	NaN
1	5.886	+Linear	63	4.4187973928106	4	25	NaN
5	11.772	+Linear	63	11.7898447195407	4	25	NaN
4	10.3005	+Linear	63	8.97196386470043	4	25	NaN
2	7.3575	+Linear	63	6.85097434874362	4	25	NaN
3	11.772	+Linear	64	7.92593735691862	4	25	NaN
2	7.3575	+Linear	64	8.23272292688003	4	25	NaN
5	11.772	+Linear	64	13.1185896787156	4	25	NaN
4	10.3005	+Linear	64	9.76986840729332	4	25	NaN
1	5.886	+Linear	64	3.94966149266884	4	25	NaN
3	11.772	+Linear	65	7.49381928902437	4	25	NaN
5	11.772	+Linear	65	12.3595921657753	4	25	NaN
4	10.3005	+Linear	65	10.0427518343457	4	25	NaN
1	5.886	+Linear	65	5.48653056074996	4	25	NaN
2	7.3575	+Linear	65	8.17253558750042	4	25	NaN
3	11.772	+Linear	66	7.99296030393018	4	25	NaN
4	10.3005	+Linear	66	11.5613469362529	4	25	NaN
5	11.772	+Linear	66	12.2734111971449	4	25	NaN
1	5.886	+Linear	66	4.85782100434278	4	25	NaN
2	7.3575	+Linear	66	8.75002356966009	4	25	NaN
3	11.772	+Linear	67	9.28394039276272	4	25	NaN
5	11.772	+Linear	67	13.6409481548544	4	25	NaN
1	5.886	+Linear	67	7.62626695065391	4	25	NaN
2	7.3575	+Linear	67	8.30844606461068	4	25	NaN
4	10.3005	+Linear	67	8.9345411208544	4	25	NaN
3	11.772	+Linear	68	8.12068690136228	4	25	NaN
1	5.886	+Linear	68	6.5190794805884	4	25	NaN
4	10.3005	+Linear	68	7.65009520881273	4	25	NaN
5	11.772	+Linear	68	12.6415223668219	4	25	NaN
2	7.3575	+Linear	68	6.04083552339679	4	25	NaN
3	11.772	+Linear	69	8.66347512682759	4	25	NaN
2	7.3575	+Linear	69	6.67819900226334	4	25	NaN
4	10.3005	+Linear	69	9.3253440672801	4	25	NaN
5	11.772	+Linear	69	14.6838266262435	4	25	NaN
1	5.886	+Linear	69	3.76638951547937	4	25	NaN
3	11.772	+Linear	70	9.08389992653724	4	25	NaN
4	10.3005	+Linear	70	12.7880382065828	4	25	NaN
2	7.3575	+Linear	70	8.086036731273	4	25	NaN
5	11.772	+Linear	70	16.1457314216948	4	25	NaN
1	5.886	+Linear	70	4.2783920827693	4	25	NaN
3	11.772	+Linear	71	8.16979373051856	5	25	3
4	10.3005	+Linear	71	13.2221527625031	5	25	NaN
5	11.772	+Linear	71	14.0911502342402	5	25	NaN
1	5.886	+Linear	71	3.540521251077	5	25	NaN
3	11.772	+Linear	71	9.48777381380708	5	25	3
3	11.772	+Linear	71	10.4823135983207	5	25	3
2	7.3575	+Linear	71	6.93391815934135	5	25	NaN
3	11.772	+Linear	71	11.0983356062417	5	25	3
2	7.3575	+Linear	72	7.29057402036324	5	25	NaN
1	5.886	+Linear	72	5.09483859594616	5	25	NaN
3	11.772	+Linear	72	8.62948383064857	5	25	3
4	10.3005	+Linear	72	12.2689207769579	5	25	NaN
3	11.772	+Linear	72	10.3314811933649	5	25	3
5	11.772	+Linear	72	14.7611911028528	5	25	NaN
3	11.772	+Linear	72	8.58847729574165	5	25	3
3	11.772	+Linear	72	11.0723042531202	5	25	3
1	5.886	+Linear	73	4.99479715899074	5	25	NaN
2	7.3575	+Linear	73	8.88731199461415	5	25	NaN
3	11.772	+Linear	73	7.97795560470388	5	25	3
3	11.772	+Linear	73	10.8688228101617	5	25	3
5	11.772	+Linear	73	13.1810983969056	5	25	NaN
3	11.772	+Linear	73	11.166352911696	5	25	3
4	10.3005	+Linear	73	12.949850548694	5	25	NaN
3	11.772	+Linear	73	7.91273707726216	5	25	3
5	11.772	+Linear	74	15.3814490672494	5	25	NaN
1	5.886	+Linear	74	4.80835735465347	5	25	NaN
3	11.772	+Linear	74	8.3377447798604	5	25	3
3	11.772	+Linear	74	11.6232890770113	5	25	3
4	10.3005	+Linear	74	13.2972940001786	5	25	NaN
3	11.772	+Linear	74	11.2131020972718	5	25	3
3	11.772	+Linear	74	9.50599086541123	5	25	3
2	7.3575	+Linear	74	9.79316398886371	5	25	NaN
5	11.772	+Linear	75	15.0677355914623	5	25	NaN
3	11.772	+Linear	75	9.09812556715164	5	25	3
3	11.772	+Linear	75	9.58431119782888	5	25	3
1	5.886	+Linear	75	4.24688452967759	5	25	NaN
4	10.3005	+Linear	75	11.8437496297362	5	25	NaN
2	7.3575	+Linear	75	7.33524264728547	5	25	NaN
3	11.772	+Linear	75	10.9579888417141	5	25	3
3	11.772	+Linear	75	9.21497672969068	5	25	3
4	10.3005	+Linear	76	12.3367204953119	5	25	NaN
3	11.772	+Linear	76	9.08159466635452	5	25	3
3	11.772	+Linear	76	8.94660902043796	5	25	3
1	5.886	+Linear	76	5.72021290103737	5	25	NaN
3	11.772	+Linear	76	8.12172925191408	5	25	3
5	11.772	+Linear	76	13.4155506291235	5	25	NaN
3	11.772	+Linear	76	8.44573803309622	5	25	3
2	7.3575	+Linear	76	9.63063961677051	5	25	NaN
5	11.772	+Linear	77	9.88490809487207	5	25	NaN
2	7.3575	+Linear	77	9.29141424410446	5	25	NaN
3	11.772	+Linear	77	6.76608763681574	5	25	3
1	5.886	+Linear	77	7.1495147584623	5	25	NaN
3	11.772	+Linear	77	9.50734212859587	5	25	3
4	10.3005	+Linear	77	13.6473956668386	5	25	NaN
3	11.772	+Linear	77	9.71700290237568	5	25	3
3	11.772	+Linear	77	10.0334393575333	5	25	3
2	7.3575	+Linear	78	7.43472710179864	5	25	NaN
3	11.772	+Linear	78	10.0911947358923	5	25	3
1	5.886	+Linear	78	5.85484740915528	5	25	NaN
3	11.772	+Linear	78	9.64211388551135	5	25	3
3	11.772	+Linear	78	8.73355661591624	5	25	3
5	11.772	+Linear	78	15.983522340852	5	25	NaN
3	11.772	+Linear	78	6.52708463007292	5	25	3
4	10.3005	+Linear	78	12.4890983294779	5	25	NaN
3	11.772	+Linear	79	9.59930667812694	5	25	3
3	11.772	+Linear	79	9.82992360033387	5	25	3
4	10.3005	+Linear	79	13.9188626631431	5	25	NaN
1	5.886	+Linear	79	7.29094219690163	5	25	NaN
3	11.772	+Linear	79	10.6887840484132	5	25	3
3	11.772	+Linear	79	7.57005833313399	5	25	3
2	7.3575	+Linear	79	10.7335799144077	5	25	NaN
5	11.772	+Linear	79	12.3950111948552	5	25	NaN
3	11.772	+Linear	80	9.34353414205583	5	25	3
3	11.772	+Linear	80	7.61799019307998	5	25	3
1	5.886	+Linear	80	3.24558891081986	5	25	NaN
2	7.3575	+Linear	80	7.24395022987318	5	25	NaN
3	11.772	+Linear	80	8.86555077184346	5	25	3
4	10.3005	+Linear	80	9.9657265108317	5	25	NaN
5	11.772	+Linear	80	12.2841421391298	5	25	NaN
3	11.772	+Linear	80	8.8805484697071	5	25	3
3	11.772	+Linear	1	12.0932485168342	1	46	NaN
3	11.772	+Linear	2	9.61898679873438	1	46	NaN
3	11.772	+Linear	3	13.8422103210552	1	46	NaN
3	11.772	+Linear	4	12.0838486476247	1	46	NaN
3	11.772	+Linear	5	10.3928941117364	1	46	NaN
3	11.772	+Linear	6	9.10236434139637	1	46	NaN
3	11.772	+Linear	7	11.6039684138717	1	46	NaN
3	11.772	+Linear	8	11.4831327242343	1	46	NaN
3	11.772	+Linear	9	10.6390034658463	1	46	NaN
3	11.772	+Linear	10	11.5971155439887	1	46	NaN
3	11.772	+Linear	11	10.0499851383901	1	46	NaN
3	11.772	+Linear	12	13.2080834984485	1	46	NaN
3	11.772	+Linear	13	14.6473937595467	1	46	NaN
3	11.772	+Linear	14	9.93552571554159	1	46	NaN
3	11.772	+Linear	15	11.8340503951967	1	46	NaN
3	11.772	+Linear	16	11.7062343770901	1	46	NaN
3	11.772	+Linear	17	11.4655044381739	1	46	NaN
3	11.772	+Linear	18	10.7241083992692	1	46	NaN
3	11.772	+Linear	19	13.1852399789716	1	46	NaN
3	11.772	+Linear	20	15.80288130834	1	46	NaN
3	11.772	+Linear	21	14.3321645578625	1	46	NaN
3	11.772	+Linear	22	15.1108323609045	1	46	NaN
3	11.772	+Linear	23	14.3112451895098	1	46	NaN
3	11.772	+Linear	24	12.4650437768038	1	46	NaN
3	11.772	+Linear	25	11.6309060157871	1	46	NaN
3	11.772	+Linear	26	11.0784775656449	1	46	NaN
3	11.772	+Linear	27	12.8818447406041	1	46	NaN
3	11.772	+Linear	28	12.3040648167202	1	46	NaN
3	11.772	+Linear	29	13.7472072413046	1	46	NaN
3	11.772	+Linear	30	11.8912626659775	1	46	NaN
3	11.772	+Linear	31	11.2014026141145	2	46	NaN
2	7.3575	+Linear	31	8.95071479061846	2	46	NaN
4	10.3005	+Linear	31	16.6333673194997	2	46	NaN
1	5.886	+Linear	31	6.52742193947952	2	46	NaN
5	11.772	+Linear	31	12.6887263794966	2	46	NaN
3	11.772	+Linear	32	9.37284594462049	2	46	NaN
1	5.886	+Linear	32	5.95095537724256	2	46	NaN
4	10.3005	+Linear	32	11.2679502971814	2	46	NaN
2	7.3575	+Linear	32	9.11919846808601	2	46	NaN
5	11.772	+Linear	32	16.8105131362784	2	46	NaN
3	11.772	+Linear	33	8.87863578296488	2	46	NaN
5	11.772	+Linear	33	14.1179754653986	2	46	NaN
1	5.886	+Linear	33	5.57728203955243	2	46	NaN
4	10.3005	+Linear	33	10.4817876258976	2	46	NaN
2	7.3575	+Linear	33	7.410272981963	2	46	NaN
3	11.772	+Linear	34	11.7433710452695	2	46	NaN
4	10.3005	+Linear	34	11.6894785503909	2	46	NaN
5	11.772	+Linear	34	14.4834850168615	2	46	NaN
1	5.886	+Linear	34	6.89131597368919	2	46	NaN
2	7.3575	+Linear	34	9.08919767641802	2	46	NaN
3	11.772	+Linear	35	11.0531044417983	2	46	NaN
5	11.772	+Linear	35	12.7048663736848	2	46	NaN
4	10.3005	+Linear	35	8.39056807028648	2	46	NaN
2	7.3575	+Linear	35	7.47211610557339	2	46	NaN
1	5.886	+Linear	35	6.64062193336969	2	46	NaN
3	11.772	+Linear	36	10.0164065852581	2	46	NaN
2	7.3575	+Linear	36	7.6828667611839	2	46	NaN
1	5.886	+Linear	36	7.10738263896843	2	46	NaN
4	10.3005	+Linear	36	11.6977543986545	2	46	NaN
5	11.772	+Linear	36	13.3222755984237	2	46	NaN
3	11.772	+Linear	37	14.958634103012	2	46	NaN
1	5.886	+Linear	37	6.3794384658936	2	46	NaN
4	10.3005	+Linear	37	12.2626286636839	2	46	NaN
5	11.772	+Linear	37	14.3115272583204	2	46	NaN
2	7.3575	+Linear	37	7.80790275737242	2	46	NaN
3	11.772	+Linear	38	11.6048882484376	2	46	NaN
4	10.3005	+Linear	38	12.3872202187992	2	46	NaN
5	11.772	+Linear	38	12.9134625148075	2	46	NaN
2	7.3575	+Linear	38	8.91830232525805	2	46	NaN
1	5.886	+Linear	38	5.44126039550412	2	46	NaN
3	11.772	+Linear	39	13.3487666105623	2	46	NaN
4	10.3005	+Linear	39	12.8632853253984	2	46	NaN
2	7.3575	+Linear	39	9.3492891959348	2	46	NaN
5	11.772	+Linear	39	14.1537166792671	2	46	NaN
1	5.886	+Linear	39	5.97003881712351	2	46	NaN
3	11.772	+Linear	40	12.744775474891	2	46	NaN
1	5.886	+Linear	40	4.24976234412134	2	46	NaN
5	11.772	+Linear	40	13.4127503499325	2	46	NaN
2	7.3575	+Linear	40	9.53810933103588	2	46	NaN
4	10.3005	+Linear	40	12.8198797012233	2	46	NaN
3	11.772	+Linear	41	13.3538585323471	2	46	NaN
2	7.3575	+Linear	41	8.889863248662	2	46	NaN
5	11.772	+Linear	41	15.1020155876234	2	46	NaN
1	5.886	+Linear	41	4.75089208111214	2	46	NaN
4	10.3005	+Linear	41	11.0070230208013	2	46	NaN
3	11.772	+Linear	42	11.7521986852497	2	46	NaN
5	11.772	+Linear	42	15.3578248252243	2	46	NaN
1	5.886	+Linear	42	3.98440324025272	2	46	NaN
4	10.3005	+Linear	42	14.3850732855656	2	46	NaN
2	7.3575	+Linear	42	7.22411635141384	2	46	NaN
3	11.772	+Linear	43	16.2083137778073	3	46	NaN
4	10.3005	+Linear	43	12.9287300273879	3	46	NaN
1	5.886	+Linear	43	4.3413366438517	3	46	NaN
5	11.772	+Linear	43	15.1793007321833	3	46	NaN
2	7.3575	+Linear	43	8.78066068510719	3	46	NaN
3	11.772	+Linear	44	14.3491315186248	3	46	NaN
5	11.772	+Linear	44	16.0587363907792	3	46	NaN
2	7.3575	+Linear	44	8.2298876602303	3	46	NaN
4	10.3005	+Linear	44	11.7816426790446	3	46	NaN
1	5.886	+Linear	44	6.63618894834852	3	46	NaN
3	11.772	+Linear	45	10.1597903505236	3	46	NaN
2	7.3575	+Linear	45	7.33847271686194	3	46	NaN
4	10.3005	+Linear	45	12.5720711307842	3	46	NaN
1	5.886	+Linear	45	5.02104566399372	3	46	NaN
5	11.772	+Linear	45	13.169577241909	3	46	NaN
3	11.772	+Linear	46	13.5304638257986	3	46	NaN
1	5.886	+Linear	46	6.07891936674235	3	46	NaN
5	11.772	+Linear	46	12.6869560788432	3	46	NaN
4	10.3005	+Linear	46	9.2846708885175	3	46	NaN
2	7.3575	+Linear	46	8.98600302381686	3	46	NaN
3	11.772	+Linear	47	13.1507130913027	3	46	NaN
2	7.3575	+Linear	47	9.16960023153219	3	46	NaN
4	10.3005	+Linear	47	8.98240724468354	3	46	NaN
1	5.886	+Linear	47	5.01229928469758	3	46	NaN
5	11.772	+Linear	47	13.3984478049116	3	46	NaN
3	11.772	+Linear	48	13.1129948651291	3	46	NaN
4	10.3005	+Linear	48	12.7664705274959	3	46	NaN
5	11.772	+Linear	48	13.1174847541269	3	46	NaN
1	5.886	+Linear	48	6.15251670658411	3	46	NaN
2	7.3575	+Linear	48	8.43066173253432	3	46	NaN
3	11.772	+Linear	49	10.9934765487763	3	46	NaN
1	5.886	+Linear	49	5.15900304907919	3	46	NaN
5	11.772	+Linear	49	14.1031414108043	3	46	NaN
2	7.3575	+Linear	49	7.88673254428659	3	46	NaN
4	10.3005	+Linear	49	12.2917248363752	3	46	NaN
3	11.772	+Linear	50	13.5062045920434	3	46	NaN
5	11.772	+Linear	50	16.0505017983661	3	46	NaN
1	5.886	+Linear	50	5.70339340734208	3	46	NaN
2	7.3575	+Linear	50	9.40983516037414	3	46	NaN
4	10.3005	+Linear	50	10.7393448701897	3	46	NaN
3	11.772	+Linear	51	15.7297201887931	3	46	NaN
4	10.3005	+Linear	51	14.7572437900079	3	46	NaN
1	5.886	+Linear	51	4.59275206868405	3	46	NaN
5	11.772	+Linear	51	10.8700001766982	3	46	NaN
2	7.3575	+Linear	51	11.4498765391579	3	46	NaN
3	11.772	+Linear	52	13.9576485989343	3	46	NaN
2	7.3575	+Linear	52	6.8468551031242	3	46	NaN
1	5.886	+Linear	52	5.49433020301836	3	46	NaN
4	10.3005	+Linear	52	10.0036522006175	3	46	NaN
5	11.772	+Linear	52	12.7877366957096	3	46	NaN
3	11.772	+Linear	53	14.9158579562639	3	46	NaN
1	5.886	+Linear	53	5.02346358632315	3	46	NaN
4	10.3005	+Linear	53	11.4949483031912	3	46	NaN
2	7.3575	+Linear	53	8.3053392442723	3	46	NaN
5	11.772	+Linear	53	13.7870378388127	3	46	NaN
3	11.772	+Linear	54	10.9505857928691	3	46	NaN
5	11.772	+Linear	54	13.3778369322535	3	46	NaN
2	7.3575	+Linear	54	6.14263387522755	3	46	NaN
4	10.3005	+Linear	54	10.4696184818076	3	46	NaN
1	5.886	+Linear	54	4.13469040626535	3	46	NaN
3	11.772	+Linear	55	10.3741825993472	3	46	NaN
1	5.886	+Linear	55	4.67886261830044	3	46	NaN
2	7.3575	+Linear	55	8.40447804918949	3	46	NaN
5	11.772	+Linear	55	13.9487322798629	3	46	NaN
4	10.3005	+Linear	55	11.2458453918688	3	46	NaN
3	11.772	+Linear	56	9.76007825577138	3	46	NaN
2	7.3575	+Linear	56	9.25845685531245	3	46	NaN
4	10.3005	+Linear	56	10.3872971417719	3	46	NaN
5	11.772	+Linear	56	13.6693930968049	3	46	NaN
1	5.886	+Linear	56	5.88578371396636	3	46	NaN
3	11.772	+Linear	57	10.6652786017996	3	46	NaN
4	10.3005	+Linear	57	13.5575703684623	3	46	NaN
2	7.3575	+Linear	57	7.21859020377545	3	46	NaN
1	5.886	+Linear	57	5.22960927263922	3	46	NaN
5	11.772	+Linear	57	12.2723476543527	3	46	NaN
3	11.772	+Linear	58	10.3637055667612	3	46	NaN
5	11.772	+Linear	58	14.8067666137953	3	46	NaN
2	7.3575	+Linear	58	8.72840680070553	3	46	NaN
1	5.886	+Linear	58	4.8825140938668	3	46	NaN
4	10.3005	+Linear	58	11.0311610246487	3	46	NaN
3	11.772	+Linear	59	13.7478075747131	3	46	NaN
2	7.3575	+Linear	59	8.25439593041487	3	46	NaN
4	10.3005	+Linear	59	11.9704531725726	3	46	NaN
1	5.886	+Linear	59	6.24646415831283	3	46	NaN
5	11.772	+Linear	59	12.9116677865757	3	46	NaN
3	11.772	+Linear	60	12.8366536460319	3	46	NaN
5	11.772	+Linear	60	14.7717131259904	3	46	NaN
1	5.886	+Linear	60	4.6787553575421	3	46	NaN
4	10.3005	+Linear	60	12.8936443946912	3	46	NaN
2	7.3575	+Linear	60	7.35173741956658	3	46	NaN
3	11.772	+Linear	61	13.8549100838098	3	46	NaN
4	10.3005	+Linear	61	13.6315121387455	3	46	NaN
2	7.3575	+Linear	61	7.68758560928524	3	46	NaN
1	5.886	+Linear	61	4.74108071602501	3	46	NaN
5	11.772	+Linear	61	14.313513442847	3	46	NaN
3	11.772	+Linear	62	12.7685896434557	3	46	NaN
1	5.886	+Linear	62	6.29548474911824	3	46	NaN
5	11.772	+Linear	62	15.052134635847	3	46	NaN
2	7.3575	+Linear	62	6.17913512725146	3	46	NaN
4	10.3005	+Linear	62	10.8460226405912	3	46	NaN
3	11.772	+Linear	63	13.2903270009506	4	46	NaN
2	7.3575	+Linear	63	7.99459787011756	4	46	NaN
4	10.3005	+Linear	63	11.2579783292237	4	46	NaN
1	5.886	+Linear	63	5.43866066355963	4	46	NaN
5	11.772	+Linear	63	11.2333305773473	4	46	NaN
3	11.772	+Linear	64	12.3287822038571	4	46	NaN
4	10.3005	+Linear	64	12.2371235522349	4	46	NaN
2	7.3575	+Linear	64	7.06284964133624	4	46	NaN
5	11.772	+Linear	64	12.3209686859954	4	46	NaN
1	5.886	+Linear	64	5.91695830521742	4	46	NaN
3	11.772	+Linear	65	11.36352768402	4	46	NaN
1	5.886	+Linear	65	5.92621269879771	4	46	NaN
2	7.3575	+Linear	65	9.05273300808247	4	46	NaN
5	11.772	+Linear	65	12.2157457098922	4	46	NaN
4	10.3005	+Linear	65	11.0534657289394	4	46	NaN
3	11.772	+Linear	66	13.3579221224789	4	46	NaN
5	11.772	+Linear	66	13.3539485204783	4	46	NaN
1	5.886	+Linear	66	5.5609499246583	4	46	NaN
4	10.3005	+Linear	66	11.4858123418975	4	46	NaN
2	7.3575	+Linear	66	8.30775797223995	4	46	NaN
3	11.772	+Linear	67	12.2070473623045	4	46	NaN
2	7.3575	+Linear	67	6.2625826713669	4	46	NaN
5	11.772	+Linear	67	13.2730144194275	4	46	NaN
1	5.886	+Linear	67	5.44730918705122	4	46	NaN
4	10.3005	+Linear	67	11.3849736488924	4	46	NaN
3	11.772	+Linear	68	12.0772661025865	4	46	NaN
5	11.772	+Linear	68	14.6740779180911	4	46	NaN
4	10.3005	+Linear	68	11.5269634622268	4	46	NaN
1	5.886	+Linear	68	5.59145406599848	4	46	NaN
2	7.3575	+Linear	68	8.48312867462312	4	46	NaN
3	11.772	+Linear	69	10.6962617025288	4	46	NaN
1	5.886	+Linear	69	4.85483736217282	4	46	NaN
5	11.772	+Linear	69	13.1634834379703	4	46	NaN
4	10.3005	+Linear	69	10.0254530631251	4	46	NaN
2	7.3575	+Linear	69	9.65446630790426	4	46	NaN
3	11.772	+Linear	70	13.3316335123657	4	46	NaN
4	10.3005	+Linear	70	13.5241816768178	4	46	NaN
1	5.886	+Linear	70	4.62238853189956	4	46	NaN
5	11.772	+Linear	70	11.9443149067155	4	46	NaN
2	7.3575	+Linear	70	5.78905735045879	4	46	NaN
3	11.772	+Linear	71	11.5673554859198	5	46	3
3	11.772	+Linear	71	12.6243531965042	5	46	3
5	11.772	+Linear	71	13.239738740116	5	46	NaN
2	7.3575	+Linear	71	7.54387857590595	5	46	NaN
3	11.772	+Linear	71	11.3720934504137	5	46	3
1	5.886	+Linear	71	6.26303230237281	5	46	NaN
3	11.772	+Linear	71	10.9419307759219	5	46	3
4	10.3005	+Linear	71	10.735444613319	5	46	NaN
3	11.772	+Linear	72	11.7405976771979	5	46	3
3	11.772	+Linear	72	12.658297147044	5	46	3
4	10.3005	+Linear	72	13.4586649328457	5	46	NaN
1	5.886	+Linear	72	4.37697196252657	5	46	NaN
5	11.772	+Linear	72	11.3798341904245	5	46	NaN
3	11.772	+Linear	72	12.3799600072931	5	46	3
3	11.772	+Linear	72	12.3074914555517	5	46	3
2	7.3575	+Linear	72	7.08505014037155	5	46	NaN
4	10.3005	+Linear	73	9.32592588959758	5	46	NaN
3	11.772	+Linear	73	11.0802057780082	5	46	3
1	5.886	+Linear	73	4.91296386685048	5	46	NaN
5	11.772	+Linear	73	14.294478244654	5	46	NaN
3	11.772	+Linear	73	12.8882955862204	5	46	3
3	11.772	+Linear	73	13.553298316748	5	46	3
2	7.3575	+Linear	73	7.8624930417179	5	46	NaN
3	11.772	+Linear	73	10.3727956505479	5	46	3
5	11.772	+Linear	74	14.8765775375169	5	46	NaN
4	10.3005	+Linear	74	7.9870550816179	5	46	NaN
3	11.772	+Linear	74	12.2899603315505	5	46	3
3	11.772	+Linear	74	12.1779930443302	5	46	3
1	5.886	+Linear	74	5.90610283695425	5	46	NaN
3	11.772	+Linear	74	12.9574444354044	5	46	3
2	7.3575	+Linear	74	8.90035330105323	5	46	NaN
3	11.772	+Linear	74	12.8823173829098	5	46	3
1	5.886	+Linear	75	5.9516028320607	5	46	NaN
4	10.3005	+Linear	75	12.883691944193	5	46	NaN
3	11.772	+Linear	75	11.4596809404517	5	46	3
2	7.3575	+Linear	75	6.66298075926829	5	46	NaN
3	11.772	+Linear	75	11.528088505204	5	46	3
5	11.772	+Linear	75	14.534789476827	5	46	NaN
3	11.772	+Linear	75	9.18186207205952	5	46	3
3	11.772	+Linear	75	12.4448482063676	5	46	3
4	10.3005	+Linear	76	13.660971208664	5	46	NaN
3	11.772	+Linear	76	12.0421571090929	5	46	3
3	11.772	+Linear	76	9.49201223498402	5	46	3
2	7.3575	+Linear	76	5.78207490821291	5	46	NaN
5	11.772	+Linear	76	11.9395490177653	5	46	NaN
1	5.886	+Linear	76	6.79481674893972	5	46	NaN
3	11.772	+Linear	76	11.8179332341388	5	46	3
3	11.772	+Linear	76	12.6394863714532	5	46	3
1	5.886	+Linear	77	5.58249408531799	5	46	NaN
3	11.772	+Linear	77	13.0288976008961	5	46	3
3	11.772	+Linear	77	13.0055800639441	5	46	3
2	7.3575	+Linear	77	7.86350588333056	5	46	NaN
3	11.772	+Linear	77	14.3705335150531	5	46	3
3	11.772	+Linear	77	10.389235914779	5	46	3
5	11.772	+Linear	77	15.7166830899294	5	46	NaN
4	10.3005	+Linear	77	11.2631131332028	5	46	NaN
5	11.772	+Linear	78	11.5459565630615	5	46	NaN
3	11.772	+Linear	78	8.24493977258481	5	46	3
2	7.3575	+Linear	78	8.00246866109444	5	46	NaN
4	10.3005	+Linear	78	11.587930595669	5	46	NaN
3	11.772	+Linear	78	16.6422064294198	5	46	3
1	5.886	+Linear	78	6.28150964560963	5	46	NaN
3	11.772	+Linear	78	10.7201242780189	5	46	3
3	11.772	+Linear	78	10.7922786842857	5	46	3
1	5.886	+Linear	79	6.810290775038	5	46	NaN
3	11.772	+Linear	79	9.71032466758936	5	46	3
3	11.772	+Linear	79	12.8401642030512	5	46	3
5	11.772	+Linear	79	14.8805679825244	5	46	NaN
3	11.772	+Linear	79	12.5025257173601	5	46	3
4	10.3005	+Linear	79	9.91013590028156	5	46	NaN
2	7.3575	+Linear	79	8.07730990909874	5	46	NaN
3	11.772	+Linear	79	13.901238351345	5	46	3
2	7.3575	+Linear	80	6.55946224269672	5	46	NaN
3	11.772	+Linear	80	12.4637198838296	5	46	3
3	11.772	+Linear	80	12.450734429839	5	46	3
1	5.886	+Linear	80	6.13470925485716	5	46	NaN
3	11.772	+Linear	80	14.6187375692435	5	46	3
4	10.3005	+Linear	80	10.535447701645	5	46	NaN
5	11.772	+Linear	80	11.9488126147308	5	46	NaN
3	11.772	+Linear	80	13.7457024722774	5	46	3
3	11.772	+Linear	1	16.5406221925354	1	51	NaN
3	11.772	+Linear	2	14.7558215897257	1	51	NaN
3	11.772	+Linear	3	11.9050411825854	1	51	NaN
3	11.772	+Linear	4	12.047675801311	1	51	NaN
3	11.772	+Linear	5	17.1920785385465	1	51	NaN
3	11.772	+Linear	6	14.7042091064403	1	51	NaN
3	11.772	+Linear	7	13.0943587897125	1	51	NaN
3	11.772	+Linear	8	11.8388065723931	1	51	NaN
3	11.772	+Linear	9	18.7288732991647	1	51	NaN
3	11.772	+Linear	10	18.409557177728	1	51	NaN
3	11.772	+Linear	11	12.8627925316145	1	51	NaN
3	11.772	+Linear	12	12.1058603975974	1	51	NaN
3	11.772	+Linear	13	12.4101319348653	1	51	NaN
3	11.772	+Linear	14	14.1277541307521	1	51	NaN
3	11.772	+Linear	15	12.1340153876782	1	51	NaN
3	11.772	+Linear	16	18.6899158858525	1	51	NaN
3	11.772	+Linear	17	11.4052919600925	1	51	NaN
3	11.772	+Linear	18	11.827544165285	1	51	NaN
3	11.772	+Linear	19	10.8937275344244	1	51	NaN
3	11.772	+Linear	20	10.4492890602874	1	51	NaN
3	11.772	+Linear	21	6.63497883282302	1	51	NaN
3	11.772	+Linear	22	3.74806289050849	1	51	NaN
3	11.772	+Linear	23	8.66691918713818	1	51	NaN
3	11.772	+Linear	24	11.9130476216054	1	51	NaN
3	11.772	+Linear	25	12.6006269192766	1	51	NaN
3	11.772	+Linear	26	9.04803361483454	1	51	NaN
3	11.772	+Linear	27	14.0809072133895	1	51	NaN
3	11.772	+Linear	28	14.811891523581	1	51	NaN
3	11.772	+Linear	29	11.5629269465883	1	51	NaN
3	11.772	+Linear	30	10.30616696217	1	51	NaN
3	11.772	+Linear	31	10.9983486756972	2	51	NaN
5	11.772	+Linear	31	12.1124293774001	2	51	NaN
2	7.3575	+Linear	31	11.9368148930445	2	51	NaN
4	10.3005	+Linear	31	11.2599648592713	2	51	NaN
1	5.886	+Linear	31	9.43310013347269	2	51	NaN
3	11.772	+Linear	32	7.81994661684163	2	51	NaN
1	5.886	+Linear	32	10.2045353568982	2	51	NaN
5	11.772	+Linear	32	10.5762846892335	2	51	NaN
2	7.3575	+Linear	32	9.119524589709	2	51	NaN
4	10.3005	+Linear	32	8.9716774093997	2	51	NaN
3	11.772	+Linear	33	14.7042490618639	2	51	NaN
2	7.3575	+Linear	33	16.1801093982687	2	51	NaN
1	5.886	+Linear	33	12.242284376123	2	51	NaN
5	11.772	+Linear	33	11.7475462833344	2	51	NaN
4	10.3005	+Linear	33	17.5227930272873	2	51	NaN
3	11.772	+Linear	34	11.9155597613625	2	51	NaN
4	10.3005	+Linear	34	14.9008365862966	2	51	NaN
2	7.3575	+Linear	34	14.3464783678996	2	51	NaN
5	11.772	+Linear	34	9.80011912079114	2	51	NaN
1	5.886	+Linear	34	13.0101027973317	2	51	NaN
3	11.772	+Linear	35	13.5406385110616	2	51	NaN
1	5.886	+Linear	35	8.40367315052355	2	51	NaN
2	7.3575	+Linear	35	9.51018883630223	2	51	NaN
4	10.3005	+Linear	35	10.5019536407716	2	51	NaN
5	11.772	+Linear	35	13.9686970984966	2	51	NaN
3	11.772	+Linear	36	11.789062860098	2	51	NaN
5	11.772	+Linear	36	16.3931130988174	2	51	NaN
2	7.3575	+Linear	36	10.0985068129893	2	51	NaN
4	10.3005	+Linear	36	14.5219799741694	2	51	NaN
1	5.886	+Linear	36	5.43060274076308	2	51	NaN
3	11.772	+Linear	37	14.6449227877726	2	51	NaN
4	10.3005	+Linear	37	8.94467576927582	2	51	NaN
2	7.3575	+Linear	37	10.8169024829334	2	51	NaN
1	5.886	+Linear	37	7.66395762258804	2	51	NaN
5	11.772	+Linear	37	13.4884227407602	2	51	NaN
3	11.772	+Linear	38	11.4098774637725	2	51	NaN
2	7.3575	+Linear	38	12.5578754362691	2	51	NaN
1	5.886	+Linear	38	8.07154387218227	2	51	NaN
4	10.3005	+Linear	38	12.3997352819125	2	51	NaN
5	11.772	+Linear	38	15.8394999641267	2	51	NaN
3	11.772	+Linear	39	13.0022386118539	2	51	NaN
2	7.3575	+Linear	39	12.8201578843735	2	51	NaN
4	10.3005	+Linear	39	13.860454018462	2	51	NaN
5	11.772	+Linear	39	15.7189123193695	2	51	NaN
1	5.886	+Linear	39	10.7099149848458	2	51	NaN
3	11.772	+Linear	40	13.9200347822155	2	51	NaN
4	10.3005	+Linear	40	12.4417578281594	2	51	NaN
2	7.3575	+Linear	40	13.2515130356836	2	51	NaN
5	11.772	+Linear	40	16.4410353846363	2	51	NaN
1	5.886	+Linear	40	12.6473888586681	2	51	NaN
3	11.772	+Linear	41	9.6831352424412	2	51	NaN
1	5.886	+Linear	41	9.85494021833917	2	51	NaN
2	7.3575	+Linear	41	10.1475724476484	2	51	NaN
4	10.3005	+Linear	41	12.2336786607485	2	51	NaN
5	11.772	+Linear	41	17.7650864746263	2	51	NaN
3	11.772	+Linear	42	12.3339291796191	2	51	NaN
5	11.772	+Linear	42	15.9410388280244	2	51	NaN
4	10.3005	+Linear	42	11.0593319411508	2	51	NaN
1	5.886	+Linear	42	8.78240583835739	2	51	NaN
2	7.3575	+Linear	42	7.33882478318293	2	51	NaN
3	11.772	+Linear	43	4.12141570058424	3	51	NaN
5	11.772	+Linear	43	15.0617273665655	3	51	NaN
2	7.3575	+Linear	43	10.9966278389231	3	51	NaN
1	5.886	+Linear	43	9.91428677670609	3	51	NaN
4	10.3005	+Linear	43	11.0108636401658	3	51	NaN
3	11.772	+Linear	44	9.4983505523121	3	51	NaN
4	10.3005	+Linear	44	9.35455119394879	3	51	NaN
2	7.3575	+Linear	44	9.65547039945014	3	51	NaN
1	5.886	+Linear	44	8.15435014592109	3	51	NaN
5	11.772	+Linear	44	12.8010302319168	3	51	NaN
3	11.772	+Linear	45	8.6186889959825	3	51	NaN
1	5.886	+Linear	45	7.16388318346721	3	51	NaN
4	10.3005	+Linear	45	10.232422112413	3	51	NaN
2	7.3575	+Linear	45	7.69136688758223	3	51	NaN
5	11.772	+Linear	45	13.3023898286924	3	51	NaN
3	11.772	+Linear	46	6.70918818488705	3	51	NaN
2	7.3575	+Linear	46	6.68180014302044	3	51	NaN
4	10.3005	+Linear	46	8.75138970116865	3	51	NaN
1	5.886	+Linear	46	8.69797823473796	3	51	NaN
5	11.772	+Linear	46	7.10702575382136	3	51	NaN
3	11.772	+Linear	47	8.89241719936518	3	51	NaN
4	10.3005	+Linear	47	8.55192100856978	3	51	NaN
1	5.886	+Linear	47	8.36809588237847	3	51	NaN
2	7.3575	+Linear	47	5.76690189473285	3	51	NaN
5	11.772	+Linear	47	10.4441281477446	3	51	NaN
3	11.772	+Linear	48	11.598789572581	3	51	NaN
5	11.772	+Linear	48	6.55365411111062	3	51	NaN
4	10.3005	+Linear	48	8.62643427335396	3	51	NaN
1	5.886	+Linear	48	8.57025496657762	3	51	NaN
2	7.3575	+Linear	48	5.63031967123962	3	51	NaN
3	11.772	+Linear	49	8.46497250159327	3	51	NaN
1	5.886	+Linear	49	7.69460512083384	3	51	NaN
5	11.772	+Linear	49	10.2016310651221	3	51	NaN
4	10.3005	+Linear	49	11.7396666656136	3	51	NaN
2	7.3575	+Linear	49	8.82636639013617	3	51	NaN
3	11.772	+Linear	50	10.3399642670677	3	51	NaN
2	7.3575	+Linear	50	5.36217038924073	3	51	NaN
4	10.3005	+Linear	50	13.0223703811364	3	51	NaN
5	11.772	+Linear	50	10.184852504224	3	51	NaN
1	5.886	+Linear	50	9.30164392956506	3	51	NaN
3	11.772	+Linear	51	9.88937438395639	3	51	NaN
5	11.772	+Linear	51	13.6208920979691	3	51	NaN
1	5.886	+Linear	51	10.3118265184077	3	51	NaN
4	10.3005	+Linear	51	10.9981444792784	3	51	NaN
2	7.3575	+Linear	51	12.4375370614897	3	51	NaN
3	11.772	+Linear	52	9.06537928886237	3	51	NaN
4	10.3005	+Linear	52	6.5495304639599	3	51	NaN
2	7.3575	+Linear	52	10.947145802919	3	51	NaN
5	11.772	+Linear	52	9.10801110024717	3	51	NaN
1	5.886	+Linear	52	4.49438592329527	3	51	NaN
3	11.772	+Linear	53	9.99521606299732	3	51	NaN
2	7.3575	+Linear	53	9.57418702538553	3	51	NaN
5	11.772	+Linear	53	10.9111494456836	3	51	NaN
4	10.3005	+Linear	53	10.6588732023747	3	51	NaN
1	5.886	+Linear	53	5.26869962371137	3	51	NaN
3	11.772	+Linear	54	3.77527420549853	3	51	NaN
1	5.886	+Linear	54	5.80844630451028	3	51	NaN
4	10.3005	+Linear	54	8.08066903091284	3	51	NaN
5	11.772	+Linear	54	12.7177597731164	3	51	NaN
2	7.3575	+Linear	54	7.56755987798861	3	51	NaN
3	11.772	+Linear	55	10.8474223325371	3	51	NaN
2	7.3575	+Linear	55	9.22747624908382	3	51	NaN
1	5.886	+Linear	55	8.05415727461828	3	51	NaN
4	10.3005	+Linear	55	7.81182825092699	3	51	NaN
5	11.772	+Linear	55	12.3216742280509	3	51	NaN
3	11.772	+Linear	56	10.4781579535843	3	51	NaN
5	11.772	+Linear	56	15.7513643906533	3	51	NaN
1	5.886	+Linear	56	10.3750926820099	3	51	NaN
2	7.3575	+Linear	56	10.4194955704025	3	51	NaN
4	10.3005	+Linear	56	10.5920187890138	3	51	NaN
3	11.772	+Linear	57	9.46150541325247	3	51	NaN
4	10.3005	+Linear	57	9.79027233277435	3	51	NaN
1	5.886	+Linear	57	5.91513359442691	3	51	NaN
5	11.772	+Linear	57	8.7992433002668	3	51	NaN
2	7.3575	+Linear	57	10.7537125903255	3	51	NaN
3	11.772	+Linear	58	7.86061089554485	3	51	NaN
1	5.886	+Linear	58	7.80621490018777	3	51	NaN
5	11.772	+Linear	58	16.7363918723969	3	51	NaN
2	7.3575	+Linear	58	12.6804263838076	3	51	NaN
4	10.3005	+Linear	58	9.40844601496477	3	51	NaN
3	11.772	+Linear	59	9.7586149494218	3	51	NaN
4	10.3005	+Linear	59	10.606171611252	3	51	NaN
1	5.886	+Linear	59	8.11792562527756	3	51	NaN
2	7.3575	+Linear	59	7.57993684265418	3	51	NaN
5	11.772	+Linear	59	11.1531333737772	3	51	NaN
3	11.772	+Linear	60	10.1050742087373	3	51	NaN
2	7.3575	+Linear	60	12.5213119951962	3	51	NaN
4	10.3005	+Linear	60	6.19187914530154	3	51	NaN
5	11.772	+Linear	60	10.4627827017901	3	51	NaN
1	5.886	+Linear	60	8.82912520855764	3	51	NaN
3	11.772	+Linear	61	8.80783462863381	3	51	NaN
5	11.772	+Linear	61	12.973351861799	3	51	NaN
2	7.3575	+Linear	61	10.1942572020056	3	51	NaN
1	5.886	+Linear	61	5.47178838616585	3	51	NaN
4	10.3005	+Linear	61	10.1415784892613	3	51	NaN
3	11.772	+Linear	62	3.56471358105227	3	51	NaN
1	5.886	+Linear	62	3.58628901445547	3	51	NaN
5	11.772	+Linear	62	9.68363815756419	3	51	NaN
2	7.3575	+Linear	62	11.4777072465834	3	51	NaN
4	10.3005	+Linear	62	13.8573473367467	3	51	NaN
3	11.772	+Linear	63	9.86925307384564	4	51	NaN
1	5.886	+Linear	63	7.55331582638117	4	51	NaN
2	7.3575	+Linear	63	16.3583949286537	4	51	NaN
4	10.3005	+Linear	63	12.6685478231929	4	51	NaN
5	11.772	+Linear	63	11.2618426694224	4	51	NaN
3	11.772	+Linear	64	14.0428220488435	4	51	NaN
2	7.3575	+Linear	64	10.2415741023299	4	51	NaN
1	5.886	+Linear	64	11.0693562445867	4	51	NaN
4	10.3005	+Linear	64	13.826366817715	4	51	NaN
5	11.772	+Linear	64	13.2201057378878	4	51	NaN
3	11.772	+Linear	65	10.3119168048649	4	51	NaN
5	11.772	+Linear	65	9.3047188118462	4	51	NaN
2	7.3575	+Linear	65	12.2723714853407	4	51	NaN
4	10.3005	+Linear	65	11.2155168390979	4	51	NaN
1	5.886	+Linear	65	7.92771287020317	4	51	NaN
3	11.772	+Linear	66	10.3974957022246	4	51	NaN
4	10.3005	+Linear	66	11.3091385764158	4	51	NaN
2	7.3575	+Linear	66	10.8992290046885	4	51	NaN
1	5.886	+Linear	66	9.93115089636511	4	51	NaN
5	11.772	+Linear	66	8.88862889900187	4	51	NaN
3	11.772	+Linear	67	12.957828391035	4	51	NaN
5	11.772	+Linear	67	11.0788059305286	4	51	NaN
2	7.3575	+Linear	67	10.4783521496654	4	51	NaN
1	5.886	+Linear	67	8.9458221347452	4	51	NaN
4	10.3005	+Linear	67	10.4237570493406	4	51	NaN
3	11.772	+Linear	68	11.3694980177202	4	51	NaN
1	5.886	+Linear	68	11.0410523374341	4	51	NaN
4	10.3005	+Linear	68	9.38373843330285	4	51	NaN
5	11.772	+Linear	68	12.9779697832144	4	51	NaN
2	7.3575	+Linear	68	10.4187738888046	4	51	NaN
3	11.772	+Linear	69	11.290668332285	4	51	NaN
2	7.3575	+Linear	69	10.0553687620853	4	51	NaN
5	11.772	+Linear	69	11.8790603180845	4	51	NaN
1	5.886	+Linear	69	10.382093945528	4	51	NaN
4	10.3005	+Linear	69	10.2610092018399	4	51	NaN
3	11.772	+Linear	70	10.0725620741339	4	51	NaN
4	10.3005	+Linear	70	12.7886210095973	4	51	NaN
5	11.772	+Linear	70	13.1384121385416	4	51	NaN
2	7.3575	+Linear	70	9.44260882858757	4	51	NaN
1	5.886	+Linear	70	8.13497064046373	4	51	NaN
3	11.772	+Linear	71	9.81793407078107	5	51	3
3	11.772	+Linear	71	12.6714109484366	5	51	3
5	11.772	+Linear	71	13.6861915940057	5	51	NaN
3	11.772	+Linear	71	12.1212983087864	5	51	3
3	11.772	+Linear	71	13.6080643678845	5	51	3
2	7.3575	+Linear	71	9.44193013071934	5	51	NaN
4	10.3005	+Linear	71	11.4786445489466	5	51	NaN
1	5.886	+Linear	71	7.45024409473388	5	51	NaN
3	11.772	+Linear	72	9.47725618298517	5	51	3
5	11.772	+Linear	72	13.8287991923038	5	51	NaN
4	10.3005	+Linear	72	15.0750316616737	5	51	NaN
3	11.772	+Linear	72	11.9619144564207	5	51	3
1	5.886	+Linear	72	12.6032427515639	5	51	NaN
2	7.3575	+Linear	72	9.75902157921998	5	51	NaN
3	11.772	+Linear	72	11.5820977702	5	51	3
3	11.772	+Linear	72	13.0676242310965	5	51	3
5	11.772	+Linear	73	17.1061700850019	5	51	NaN
3	11.772	+Linear	73	11.703451397881	5	51	3
2	7.3575	+Linear	73	9.11153995339755	5	51	NaN
3	11.772	+Linear	73	10.4628273036324	5	51	3
4	10.3005	+Linear	73	11.1529318577794	5	51	NaN
1	5.886	+Linear	73	9.57844088742692	5	51	NaN
3	11.772	+Linear	73	12.1987145684744	5	51	3
3	11.772	+Linear	73	10.5803047517216	5	51	3
5	11.772	+Linear	74	14.2873581298066	5	51	NaN
4	10.3005	+Linear	74	11.8490170158506	5	51	NaN
2	7.3575	+Linear	74	12.071759078516	5	51	NaN
3	11.772	+Linear	74	10.5827515259567	5	51	3
3	11.772	+Linear	74	12.656004912582	5	51	3
1	5.886	+Linear	74	10.8841043968165	5	51	NaN
3	11.772	+Linear	74	6.8175268009694	5	51	3
3	11.772	+Linear	74	10.064173805015	5	51	3
2	7.3575	+Linear	75	10.1227037805498	5	51	NaN
3	11.772	+Linear	75	8.47488798776897	5	51	3
3	11.772	+Linear	75	11.3122289140254	5	51	3
4	10.3005	+Linear	75	10.8726313770022	5	51	NaN
5	11.772	+Linear	75	12.753198383408	5	51	NaN
1	5.886	+Linear	75	10.1387515970865	5	51	NaN
3	11.772	+Linear	75	9.06812162346958	5	51	3
3	11.772	+Linear	75	11.2791789688388	5	51	3
1	5.886	+Linear	76	9.86536170286095	5	51	NaN
3	11.772	+Linear	76	9.73097630326856	5	51	3
5	11.772	+Linear	76	14.3927231582224	5	51	NaN
3	11.772	+Linear	76	9.18852199400932	5	51	3
3	11.772	+Linear	76	12.6417506580554	5	51	3
2	7.3575	+Linear	76	11.5135776819155	5	51	NaN
3	11.772	+Linear	76	12.4414957053935	5	51	3
4	10.3005	+Linear	76	13.6727557878582	5	51	NaN
5	11.772	+Linear	77	9.89516107433145	5	51	NaN
3	11.772	+Linear	77	11.778949873174	5	51	3
2	7.3575	+Linear	77	11.9873878610473	5	51	NaN
3	11.772	+Linear	77	9.7897773080299	5	51	3
3	11.772	+Linear	77	11.5461789590588	5	51	3
1	5.886	+Linear	77	8.71060055772955	5	51	NaN
4	10.3005	+Linear	77	12.5437850584154	5	51	NaN
3	11.772	+Linear	77	8.04615342640157	5	51	3
1	5.886	+Linear	78	6.69451411284045	5	51	NaN
3	11.772	+Linear	78	11.4667699797522	5	51	3
3	11.772	+Linear	78	10.3515099126792	5	51	3
2	7.3575	+Linear	78	12.9104376305403	5	51	NaN
3	11.772	+Linear	78	10.9106087737627	5	51	3
4	10.3005	+Linear	78	8.94521883079716	5	51	NaN
5	11.772	+Linear	78	12.1130031484082	5	51	NaN
3	11.772	+Linear	78	11.8305968417099	5	51	3
2	7.3575	+Linear	79	14.5156564908457	5	51	NaN
1	5.886	+Linear	79	6.95622687636479	5	51	NaN
3	11.772	+Linear	79	12.1661336143474	5	51	3
4	10.3005	+Linear	79	10.4115912855296	5	51	NaN
3	11.772	+Linear	79	9.85808691040917	5	51	3
5	11.772	+Linear	79	12.4772585317938	5	51	NaN
3	11.772	+Linear	79	10.5522685547881	5	51	3
3	11.772	+Linear	79	10.5738246673351	5	51	3
5	11.772	+Linear	80	13.2182318066371	5	51	NaN
4	10.3005	+Linear	80	10.8805358053767	5	51	NaN
3	11.772	+Linear	80	10.0091340198546	5	51	3
1	5.886	+Linear	80	7.99396565849604	5	51	NaN
3	11.772	+Linear	80	9.44203081085213	5	51	3
3	11.772	+Linear	80	12.2030959905092	5	51	3
2	7.3575	+Linear	80	12.2161198335323	5	51	NaN
3	11.772	+Linear	80	10.7673174386904	5	51	3
3	11.772	+Linear	1	10.38963484605	1	52	NaN
3	11.772	+Linear	2	10.2823361179502	1	52	NaN
3	11.772	+Linear	3	9.68539297905957	1	52	NaN
3	11.772	+Linear	4	10.0808561704543	1	52	NaN
3	11.772	+Linear	5	10.9127663741507	1	52	NaN
3	11.772	+Linear	6	10.6698980784297	1	52	NaN
3	11.772	+Linear	7	13.1885627518399	1	52	NaN
3	11.772	+Linear	8	10.1873725170881	1	52	NaN
3	11.772	+Linear	9	12.28110333647	1	52	NaN
3	11.772	+Linear	10	10.9215357745296	1	52	NaN
3	11.772	+Linear	11	12.897061635774	1	52	NaN
3	11.772	+Linear	12	12.393149537252	1	52	NaN
3	11.772	+Linear	13	9.80186279822921	1	52	NaN
3	11.772	+Linear	14	10.3701426917977	1	52	NaN
3	11.772	+Linear	15	12.7207442902605	1	52	NaN
3	11.772	+Linear	16	12.3351888359956	1	52	NaN
3	11.772	+Linear	17	10.8584689326734	1	52	NaN
3	11.772	+Linear	18	10.6490504539702	1	52	NaN
3	11.772	+Linear	19	10.4960211454629	1	52	NaN
3	11.772	+Linear	20	11.0384641953518	1	52	NaN
3	11.772	+Linear	21	11.5034351725727	1	52	NaN
3	11.772	+Linear	22	12.7982293751298	1	52	NaN
3	11.772	+Linear	23	13.2351890388618	1	52	NaN
3	11.772	+Linear	24	11.8046907347164	1	52	NaN
3	11.772	+Linear	25	11.6814878942787	1	52	NaN
3	11.772	+Linear	26	10.1917065693777	1	52	NaN
3	11.772	+Linear	27	13.904785985436	1	52	NaN
3	11.772	+Linear	28	12.3763052172907	1	52	NaN
3	11.772	+Linear	29	12.3713922275985	1	52	NaN
3	11.772	+Linear	30	12.7945647313178	1	52	NaN
3	11.772	+Linear	31	11.9627510621455	2	52	NaN
4	10.3005	+Linear	31	10.5588616771223	2	52	NaN
1	5.886	+Linear	31	7.75072092446231	2	52	NaN
5	11.772	+Linear	31	8.94129469028285	2	52	NaN
2	7.3575	+Linear	31	9.42744974202045	2	52	NaN
3	11.772	+Linear	32	11.295884399546	2	52	NaN
5	11.772	+Linear	32	12.9438660525076	2	52	NaN
2	7.3575	+Linear	32	7.71341692211497	2	52	NaN
4	10.3005	+Linear	32	11.8583550828351	2	52	NaN
1	5.886	+Linear	32	8.59732406669296	2	52	NaN
3	11.772	+Linear	33	11.2262849521464	2	52	NaN
1	5.886	+Linear	33	8.71006535008337	2	52	NaN
4	10.3005	+Linear	33	10.5631327973815	2	52	NaN
5	11.772	+Linear	33	13.697623741532	2	52	NaN
2	7.3575	+Linear	33	9.68461621259186	2	52	NaN
3	11.772	+Linear	34	12.7921131382033	2	52	NaN
2	7.3575	+Linear	34	10.0555696081445	2	52	NaN
5	11.772	+Linear	34	14.310886803724	2	52	NaN
1	5.886	+Linear	34	6.77916611529736	2	52	NaN
4	10.3005	+Linear	34	12.061766279444	2	52	NaN
3	11.772	+Linear	35	11.1041285654993	2	52	NaN
1	5.886	+Linear	35	9.90556655424498	2	52	NaN
2	7.3575	+Linear	35	8.94647379509856	2	52	NaN
4	10.3005	+Linear	35	12.6269060773152	2	52	NaN
5	11.772	+Linear	35	13.6847915431109	2	52	NaN
3	11.772	+Linear	36	9.99654714590577	2	52	NaN
4	10.3005	+Linear	36	13.9995012619801	2	52	NaN
5	11.772	+Linear	36	14.2320300504227	2	52	NaN
1	5.886	+Linear	36	9.22198988125078	2	52	NaN
2	7.3575	+Linear	36	10.2604587278495	2	52	NaN
3	11.772	+Linear	37	10.8573403604958	2	52	NaN
2	7.3575	+Linear	37	10.1256612770105	2	52	NaN
4	10.3005	+Linear	37	12.5828694967494	2	52	NaN
1	5.886	+Linear	37	8.54985695051045	2	52	NaN
5	11.772	+Linear	37	10.3550327347729	2	52	NaN
3	11.772	+Linear	38	10.8781430321113	2	52	NaN
5	11.772	+Linear	38	11.9765496747043	2	52	NaN
1	5.886	+Linear	38	7.93508465547163	2	52	NaN
4	10.3005	+Linear	38	11.2561436300117	2	52	NaN
2	7.3575	+Linear	38	9.99882431880863	2	52	NaN
3	11.772	+Linear	39	9.38740922597654	2	52	NaN
4	10.3005	+Linear	39	12.2102105277591	2	52	NaN
5	11.772	+Linear	39	12.8568628500566	2	52	NaN
2	7.3575	+Linear	39	9.85626492554488	2	52	NaN
1	5.886	+Linear	39	7.67941953928002	2	52	NaN
3	11.772	+Linear	40	9.82958207069534	2	52	NaN
5	11.772	+Linear	40	13.2207345158268	2	52	NaN
1	5.886	+Linear	40	8.48065681069912	2	52	NaN
4	10.3005	+Linear	40	9.47443245584856	2	52	NaN
2	7.3575	+Linear	40	7.77535523416859	2	52	NaN
3	11.772	+Linear	41	7.98329375177687	2	52	NaN
2	7.3575	+Linear	41	10.7590761030437	2	52	NaN
5	11.772	+Linear	41	13.9652751203516	2	52	NaN
1	5.886	+Linear	41	7.24076345670298	2	52	NaN
4	10.3005	+Linear	41	10.7049265029017	2	52	NaN
3	11.772	+Linear	42	10.2674719659147	2	52	NaN
1	5.886	+Linear	42	7.41837644425	2	52	NaN
4	10.3005	+Linear	42	6.7373958320162	2	52	NaN
2	7.3575	+Linear	42	7.90950581918553	2	52	NaN
5	11.772	+Linear	42	13.0987433449818	2	52	NaN
3	11.772	+Linear	43	10.0159214669737	3	52	NaN
1	5.886	+Linear	43	8.50179261306488	3	52	NaN
2	7.3575	+Linear	43	9.68516862408032	3	52	NaN
5	11.772	+Linear	43	11.3015044574436	3	52	NaN
4	10.3005	+Linear	43	11.8209965597555	3	52	NaN
3	11.772	+Linear	44	9.60060230952536	3	52	NaN
4	10.3005	+Linear	44	10.5136179216042	3	52	NaN
1	5.886	+Linear	44	9.15664921409579	3	52	NaN
5	11.772	+Linear	44	11.7526866077426	3	52	NaN
2	7.3575	+Linear	44	8.78537000804911	3	52	NaN
3	11.772	+Linear	45	9.85231864236951	3	52	NaN
5	11.772	+Linear	45	13.2288926609213	3	52	NaN
2	7.3575	+Linear	45	10.0784459379762	3	52	NaN
1	5.886	+Linear	45	7.52762075940515	3	52	NaN
4	10.3005	+Linear	45	8.42118766133041	3	52	NaN
3	11.772	+Linear	46	9.47695120005764	3	52	NaN
2	7.3575	+Linear	46	10.6747010552406	3	52	NaN
5	11.772	+Linear	46	12.1767030833962	3	52	NaN
1	5.886	+Linear	46	7.7954553473168	3	52	NaN
4	10.3005	+Linear	46	9.4075363021924	3	52	NaN
3	11.772	+Linear	47	8.23778738416603	3	52	NaN
1	5.886	+Linear	47	8.76203307400272	3	52	NaN
2	7.3575	+Linear	47	8.28096768821283	3	52	NaN
5	11.772	+Linear	47	12.6853832178225	3	52	NaN
4	10.3005	+Linear	47	7.93548060794967	3	52	NaN
3	11.772	+Linear	48	8.6597877893643	3	52	NaN
5	11.772	+Linear	48	12.7709812315447	3	52	NaN
1	5.886	+Linear	48	9.35600549467232	3	52	NaN
4	10.3005	+Linear	48	10.2881804470935	3	52	NaN
2	7.3575	+Linear	48	7.8800931042953	3	52	NaN
3	11.772	+Linear	49	8.22472050013843	3	52	NaN
4	10.3005	+Linear	49	9.61869219613274	3	52	NaN
2	7.3575	+Linear	49	9.05724747023245	3	52	NaN
1	5.886	+Linear	49	7.11348383446833	3	52	NaN
5	11.772	+Linear	49	10.4138122904062	3	52	NaN
3	11.772	+Linear	50	8.82553567206152	3	52	NaN
2	7.3575	+Linear	50	8.65718168779298	3	52	NaN
1	5.886	+Linear	50	7.58583006526507	3	52	NaN
5	11.772	+Linear	50	11.268375559883	3	52	NaN
4	10.3005	+Linear	50	10.8582572572977	3	52	NaN
3	11.772	+Linear	51	8.12454498058277	3	52	NaN
5	11.772	+Linear	51	14.5272570322384	3	52	NaN
1	5.886	+Linear	51	8.78280938300594	3	52	NaN
2	7.3575	+Linear	51	8.85655373675357	3	52	NaN
4	10.3005	+Linear	51	9.38476110991473	3	52	NaN
3	11.772	+Linear	52	9.62827003854258	3	52	NaN
1	5.886	+Linear	52	8.53025330939965	3	52	NaN
5	11.772	+Linear	52	12.3845137266278	3	52	NaN
2	7.3575	+Linear	52	7.89953881060839	3	52	NaN
[truncated: 4,821 more rows]
