# Supplementary material for: Motor memories of object dynamics are categorically organized
Source: eLife. 2021 Nov 19;10:e71627. doi: 10.7554/eLife.71627 (PMC8635978; doi:10.7554/eLife.71627)
Supplement: Figure 4—source data 1. [file elife-71627-fig4-data1.txt]

ObjID	RF	ExperimentName	Block	AF	Phase	Subject
4	10.3005	LinearUp	1	14.4165217409131	1	5
1	5.886	LinearUp	1	7.51709900036958	1	5
5	11.772	LinearUp	1	10.528212526681	1	5
2	7.3575	LinearUp	1	9.94567435050669	1	5
4	10.3005	LinearUp	2	8.84034377512819	1	5
5	11.772	LinearUp	2	12.9324816158823	1	5
2	7.3575	LinearUp	2	8.77783003883823	1	5
1	5.886	LinearUp	2	6.17752893523627	1	5
4	10.3005	LinearUp	3	8.63076965733256	1	5
5	11.772	LinearUp	3	10.62101545823	1	5
1	5.886	LinearUp	3	7.72289713861468	1	5
2	7.3575	LinearUp	3	8.06932092853441	1	5
1	5.886	LinearUp	4	5.71402865198432	1	5
4	10.3005	LinearUp	4	6.85830677252133	1	5
5	11.772	LinearUp	4	10.2094352056455	1	5
2	7.3575	LinearUp	4	6.84049209253854	1	5
5	11.772	LinearUp	5	10.435175719665	1	5
4	10.3005	LinearUp	5	10.3149359378736	1	5
1	5.886	LinearUp	5	6.39666460318992	1	5
2	7.3575	LinearUp	5	6.1885488365545	1	5
5	11.772	LinearUp	6	12.4416797865104	1	5
1	5.886	LinearUp	6	6.61254087822131	1	5
2	7.3575	LinearUp	6	7.44608224091763	1	5
4	10.3005	LinearUp	6	13.0541200112714	1	5
2	7.3575	LinearUp	7	7.88060267831383	1	5
5	11.772	LinearUp	7	14.5997488599787	1	5
1	5.886	LinearUp	7	5.25512509011136	1	5
4	10.3005	LinearUp	7	7.13720737800304	1	5
2	7.3575	LinearUp	8	7.68046674942255	1	5
4	10.3005	LinearUp	8	10.7487490183906	1	5
5	11.772	LinearUp	8	14.1632480990325	1	5
1	5.886	LinearUp	8	5.39188763363595	1	5
4	10.3005	LinearUp	9	9.08689375185688	1	5
5	11.772	LinearUp	9	12.67508127491	1	5
2	7.3575	LinearUp	9	9.75550627826948	1	5
1	5.886	LinearUp	9	4.14692351808441	1	5
5	11.772	LinearUp	10	10.3910596416027	1	5
1	5.886	LinearUp	10	5.26892741678148	1	5
2	7.3575	LinearUp	10	7.02294611360708	1	5
4	10.3005	LinearUp	10	8.94572193804538	1	5
2	7.3575	LinearUp	11	6.89795610799855	1	5
4	10.3005	LinearUp	11	8.85668647973906	1	5
5	11.772	LinearUp	11	15.0656012879095	1	5
1	5.886	LinearUp	11	5.82004429776943	1	5
2	7.3575	LinearUp	12	7.90019375793874	1	5
4	10.3005	LinearUp	12	8.84025898002713	1	5
1	5.886	LinearUp	12	5.20933917753761	1	5
5	11.772	LinearUp	12	11.1668344531157	1	5
1	5.886	LinearUp	13	4.26131568633281	1	5
4	10.3005	LinearUp	13	9.63145407815981	1	5
2	7.3575	LinearUp	13	9.57745522841134	1	5
5	11.772	LinearUp	13	11.592582278805	1	5
2	7.3575	LinearUp	14	8.27370215241456	1	5
5	11.772	LinearUp	14	12.1179921598907	1	5
1	5.886	LinearUp	14	7.48154743485722	1	5
4	10.3005	LinearUp	14	9.31614223423024	1	5
2	7.3575	LinearUp	15	8.12609717394473	1	5
4	10.3005	LinearUp	15	10.2660241715385	1	5
5	11.772	LinearUp	15	11.0764583677994	1	5
1	5.886	LinearUp	15	7.43048947860359	1	5
4	10.3005	LinearUp	16	8.15547246651008	2	5
5	11.772	LinearUp	16	11.9067728200904	2	5
1	5.886	LinearUp	16	7.63439037084865	2	5
2	7.3575	LinearUp	16	8.46113637138151	2	5
1	5.886	LinearUp	17	6.95964638533758	2	5
5	11.772	LinearUp	17	10.8864198977895	2	5
4	10.3005	LinearUp	17	7.76437348851518	2	5
2	7.3575	LinearUp	17	8.91944726901963	2	5
1	5.886	LinearUp	18	6.15931696394838	2	5
2	7.3575	LinearUp	18	7.56526057644089	2	5
5	11.772	LinearUp	18	11.676452261609	2	5
4	10.3005	LinearUp	18	10.2011859241529	2	5
5	11.772	LinearUp	19	13.7411214521023	2	5
2	7.3575	LinearUp	19	8.98783741248596	2	5
4	10.3005	LinearUp	19	8.03883358226713	2	5
1	5.886	LinearUp	19	7.21560783686962	2	5
4	10.3005	LinearUp	20	8.63773466086592	2	5
1	5.886	LinearUp	20	6.43659853055783	2	5
2	7.3575	LinearUp	20	9.0144361524583	2	5
5	11.772	LinearUp	20	12.686139880411	2	5
1	5.886	LinearUp	21	7.16556588907343	2	5
4	10.3005	LinearUp	21	7.79203069071178	2	5
5	11.772	LinearUp	21	10.0779823211566	2	5
2	7.3575	LinearUp	21	7.46362138486907	2	5
5	11.772	LinearUp	22	12.7383117658956	2	5
2	7.3575	LinearUp	22	10.034907801546	2	5
1	5.886	LinearUp	22	5.76107091249011	2	5
4	10.3005	LinearUp	22	9.68689623060074	2	5
1	5.886	LinearUp	23	6.67879207087567	2	5
5	11.772	LinearUp	23	16.3967245311521	2	5
4	10.3005	LinearUp	23	10.0417120713113	2	5
2	7.3575	LinearUp	23	8.38629484291121	2	5
4	10.3005	LinearUp	24	10.2001098269064	2	5
2	7.3575	LinearUp	24	9.12857236595784	2	5
1	5.886	LinearUp	24	6.00412313035004	2	5
5	11.772	LinearUp	24	10.2010519472226	2	5
4	10.3005	LinearUp	25	10.0622252264581	2	5
5	11.772	LinearUp	25	13.7247583086553	2	5
1	5.886	LinearUp	25	6.6418729154892	2	5
2	7.3575	LinearUp	25	9.36858543732951	2	5
1	5.886	LinearUp	26	6.38883215347987	2	5
5	11.772	LinearUp	26	13.5921684051918	2	5
2	7.3575	LinearUp	26	8.33256585018688	2	5
4	10.3005	LinearUp	26	9.21671572434683	2	5
5	11.772	LinearUp	27	13.6849672078326	2	5
4	10.3005	LinearUp	27	9.3027528255233	2	5
1	5.886	LinearUp	27	6.56289474510061	2	5
2	7.3575	LinearUp	27	8.87599406845469	2	5
5	11.772	LinearUp	28	10.7510139458313	2	5
2	7.3575	LinearUp	28	8.63442173210345	2	5
4	10.3005	LinearUp	28	10.1425295883149	2	5
1	5.886	LinearUp	28	7.44490288943844	2	5
5	11.772	LinearUp	29	15.4091847135925	2	5
2	7.3575	LinearUp	29	8.38251509063451	2	5
1	5.886	LinearUp	29	6.91824036345213	2	5
4	10.3005	LinearUp	29	9.72862142941511	2	5
1	5.886	LinearUp	30	7.0152044076836	2	5
5	11.772	LinearUp	30	13.0364621040014	2	5
2	7.3575	LinearUp	30	9.32580555043172	2	5
4	10.3005	LinearUp	30	10.0350760454512	2	5
3	11.772	LinearUp	31	10.5164721388619	3	5
4	10.3005	LinearUp	31	10.5828125813963	3	5
5	11.772	LinearUp	31	13.2121422245937	3	5
2	7.3575	LinearUp	31	7.54827521952252	3	5
1	5.886	LinearUp	31	6.1411335442839	3	5
3	11.772	LinearUp	32	13.4170970698804	3	5
1	5.886	LinearUp	32	5.80636361155814	3	5
5	11.772	LinearUp	32	11.5293747880408	3	5
2	7.3575	LinearUp	32	7.61003837946521	3	5
4	10.3005	LinearUp	32	10.4144220735429	3	5
3	11.772	LinearUp	33	8.4834119682719	3	5
5	11.772	LinearUp	33	11.2975982049839	3	5
1	5.886	LinearUp	33	6.84965849115471	3	5
2	7.3575	LinearUp	33	6.94840867238201	3	5
4	10.3005	LinearUp	33	9.25493483392373	3	5
3	11.772	LinearUp	34	13.0111238976888	3	5
2	7.3575	LinearUp	34	7.03947240696598	3	5
5	11.772	LinearUp	34	10.0650428497906	3	5
4	10.3005	LinearUp	34	9.1989031636011	3	5
1	5.886	LinearUp	34	4.97430308041365	3	5
3	11.772	LinearUp	35	13.3122151686925	3	5
4	10.3005	LinearUp	35	12.4245197841907	3	5
5	11.772	LinearUp	35	12.3206157519768	3	5
2	7.3575	LinearUp	35	9.25300878605442	3	5
1	5.886	LinearUp	35	5.3274410659095	3	5
3	11.772	LinearUp	36	10.2560102748646	3	5
5	11.772	LinearUp	36	14.7585185454278	3	5
1	5.886	LinearUp	36	3.80757775291229	3	5
4	10.3005	LinearUp	36	11.1200726472147	3	5
2	7.3575	LinearUp	36	7.11770302302429	3	5
3	11.772	LinearUp	37	13.8978089353431	3	5
1	5.886	LinearUp	37	7.07380668438526	3	5
4	10.3005	LinearUp	37	11.381685373265	3	5
5	11.772	LinearUp	37	12.3466884450317	3	5
2	7.3575	LinearUp	37	8.07009112741568	3	5
3	11.772	LinearUp	38	12.1438423007867	3	5
2	7.3575	LinearUp	38	7.91602879751323	3	5
1	5.886	LinearUp	38	5.25278465842831	3	5
4	10.3005	LinearUp	38	10.4785067615478	3	5
5	11.772	LinearUp	38	15.6535090149656	3	5
3	11.772	LinearUp	39	9.16317005242539	3	5
5	11.772	LinearUp	39	14.3408907441566	3	5
1	5.886	LinearUp	39	6.16441409188258	3	5
2	7.3575	LinearUp	39	9.23306215010291	3	5
4	10.3005	LinearUp	39	9.67092331671716	3	5
3	11.772	LinearUp	40	10.9434493676092	3	5
1	5.886	LinearUp	40	5.58015705294764	3	5
5	11.772	LinearUp	40	10.6711611178104	3	5
4	10.3005	LinearUp	40	10.9064519003292	3	5
2	7.3575	LinearUp	40	9.41460159819781	3	5
3	11.772	LinearUp	41	11.5657282545023	3	5
2	7.3575	LinearUp	41	8.54871914203525	3	5
1	5.886	LinearUp	41	4.94952754678259	3	5
4	10.3005	LinearUp	41	11.0018178938773	3	5
5	11.772	LinearUp	41	12.2901018027728	3	5
3	11.772	LinearUp	42	11.012950869484	3	5
4	10.3005	LinearUp	42	12.6767012518493	3	5
2	7.3575	LinearUp	42	7.09422754520292	3	5
5	11.772	LinearUp	42	12.3150950357831	3	5
1	5.886	LinearUp	42	5.58425581796141	3	5
3	11.772	LinearUp	43	10.9143431721064	3	5
2	7.3575	LinearUp	43	7.50796636912659	3	5
5	11.772	LinearUp	43	13.3630737920603	3	5
4	10.3005	LinearUp	43	11.7997561827308	3	5
1	5.886	LinearUp	43	6.80254396766931	3	5
3	11.772	LinearUp	44	11.186444110099	3	5
4	10.3005	LinearUp	44	12.0980026071183	3	5
2	7.3575	LinearUp	44	8.36227740158893	3	5
5	11.772	LinearUp	44	12.0567706976985	3	5
1	5.886	LinearUp	44	6.85805250977586	3	5
3	11.772	LinearUp	45	10.1834758310211	3	5
1	5.886	LinearUp	45	5.55130765967992	3	5
4	10.3005	LinearUp	45	11.0046418544142	3	5
2	7.3575	LinearUp	45	8.00307399362285	3	5
5	11.772	LinearUp	45	13.4330550286326	3	5
3	11.772	LinearUp	46	11.9164843877119	3	5
5	11.772	LinearUp	46	15.1901947431211	3	5
1	5.886	LinearUp	46	6.74882735454366	3	5
2	7.3575	LinearUp	46	8.21885366740052	3	5
4	10.3005	LinearUp	46	10.7846604139761	3	5
3	11.772	LinearUp	47	11.666010227803	3	5
4	10.3005	LinearUp	47	12.0176557010852	3	5
1	5.886	LinearUp	47	4.90927840238338	3	5
2	7.3575	LinearUp	47	9.55757105381944	3	5
5	11.772	LinearUp	47	11.1613357815716	3	5
3	11.772	LinearUp	48	12.4040799135025	3	5
5	11.772	LinearUp	48	12.5004594892403	3	5
1	5.886	LinearUp	48	5.90567629699103	3	5
2	7.3575	LinearUp	48	7.84798044839135	3	5
4	10.3005	LinearUp	48	10.7953886790349	3	5
3	11.772	LinearUp	49	11.6861663210816	3	5
2	7.3575	LinearUp	49	6.48282475948994	3	5
5	11.772	LinearUp	49	11.9587663146757	3	5
4	10.3005	LinearUp	49	10.7742117868969	3	5
1	5.886	LinearUp	49	6.12218628749301	3	5
3	11.772	LinearUp	50	10.9754702351276	3	5
1	5.886	LinearUp	50	6.48633816093656	3	5
4	10.3005	LinearUp	50	10.5879462887258	3	5
2	7.3575	LinearUp	50	9.11846140778242	3	5
5	11.772	LinearUp	50	14.0110499086636	3	5
3	12.2625	LinearUp	51	11.3332805939329	4	5
1	5.886	LinearUp	51	6.91680077446236	4	5
5	11.772	LinearUp	51	14.9247077655412	4	5
2	7.3575	LinearUp	51	8.81019259434785	4	5
4	10.3005	LinearUp	51	11.1262811342252	4	5
3	12.2625	LinearUp	52	10.818127722429	4	5
2	7.3575	LinearUp	52	10.1010962646293	4	5
1	5.886	LinearUp	52	4.96931812131791	4	5
4	10.3005	LinearUp	52	10.9595254767452	4	5
5	11.772	LinearUp	52	14.1739282612881	4	5
3	12.2625	LinearUp	53	9.67174050560232	4	5
5	11.772	LinearUp	53	11.5179702754833	4	5
2	7.3575	LinearUp	53	9.61701601850163	4	5
4	10.3005	LinearUp	53	11.8674371998367	4	5
1	5.886	LinearUp	53	7.02745884065664	4	5
3	12.2625	LinearUp	54	9.78823620226891	4	5
4	10.3005	LinearUp	54	11.6487646070846	4	5
2	7.3575	LinearUp	54	7.93098982878624	4	5
1	5.886	LinearUp	54	6.50672858218265	4	5
5	11.772	LinearUp	54	12.7385417011632	4	5
3	12.2625	LinearUp	55	9.72205071013245	4	5
5	11.772	LinearUp	55	13.8936719616704	4	5
4	10.3005	LinearUp	55	12.1213335511186	4	5
2	7.3575	LinearUp	55	9.47521717866684	4	5
1	5.886	LinearUp	55	5.08094725184964	4	5
3	12.2625	LinearUp	56	12.2471645498317	4	5
2	7.3575	LinearUp	56	9.00428579307274	4	5
4	10.3005	LinearUp	56	11.9355846887158	4	5
5	11.772	LinearUp	56	14.5128550525034	4	5
1	5.886	LinearUp	56	5.1699630920546	4	5
3	12.2625	LinearUp	57	10.2551631419082	4	5
4	10.3005	LinearUp	57	11.8555877793825	4	5
1	5.886	LinearUp	57	5.37882656604154	4	5
2	7.3575	LinearUp	57	9.23661622156737	4	5
5	11.772	LinearUp	57	13.2248756344497	4	5
3	12.2625	LinearUp	58	12.7401958485722	4	5
1	5.886	LinearUp	58	5.29653483818586	4	5
2	7.3575	LinearUp	58	8.66219811452974	4	5
4	10.3005	LinearUp	58	9.41767698586105	4	5
5	11.772	LinearUp	58	13.1651214038751	4	5
3	12.753	LinearUp	59	11.6559498166219	4	5
5	11.772	LinearUp	59	14.1380658081936	4	5
1	5.886	LinearUp	59	5.72079110833428	4	5
2	7.3575	LinearUp	59	6.57529753083821	4	5
4	10.3005	LinearUp	59	10.4186651868003	4	5
3	12.753	LinearUp	60	12.0948233815034	4	5
2	7.3575	LinearUp	60	8.20182847012586	4	5
5	11.772	LinearUp	60	13.9841389986837	4	5
4	10.3005	LinearUp	60	9.28485679419219	4	5
1	5.886	LinearUp	60	6.231829143428	4	5
3	12.753	LinearUp	61	9.38306363617343	4	5
4	10.3005	LinearUp	61	10.9971307976945	4	5
5	11.772	LinearUp	61	13.5748754408738	4	5
1	5.886	LinearUp	61	5.25165341249135	4	5
2	7.3575	LinearUp	61	6.20572824786319	4	5
3	12.753	LinearUp	62	10.211389154559	4	5
1	5.886	LinearUp	62	6.10117473661197	4	5
4	10.3005	LinearUp	62	8.48473120299261	4	5
5	11.772	LinearUp	62	12.441597531548	4	5
2	7.3575	LinearUp	62	7.51968448731585	4	5
3	12.753	LinearUp	63	10.9322733979769	4	5
5	11.772	LinearUp	63	13.9563319523439	4	5
1	5.886	LinearUp	63	5.92540343358479	4	5
4	10.3005	LinearUp	63	7.42937690633865	4	5
2	7.3575	LinearUp	63	8.63051521305232	4	5
3	12.753	LinearUp	64	10.9881337502554	4	5
4	10.3005	LinearUp	64	9.70863622435766	4	5
2	7.3575	LinearUp	64	10.0864337326196	4	5
5	11.772	LinearUp	64	13.2617430476578	4	5
1	5.886	LinearUp	64	6.05474153005409	4	5
3	12.753	LinearUp	65	11.5125958056745	4	5
1	5.886	LinearUp	65	6.10661686391208	4	5
2	7.3575	LinearUp	65	9.42972347771868	4	5
4	10.3005	LinearUp	65	11.456972919498	4	5
5	11.772	LinearUp	65	13.0542336183777	4	5
3	12.753	LinearUp	66	12.2627439280392	4	5
2	7.3575	LinearUp	66	7.14847238917315	4	5
5	11.772	LinearUp	66	11.6764675754718	4	5
4	10.3005	LinearUp	66	8.68680535810206	4	5
1	5.886	LinearUp	66	6.24667488783143	4	5
3	13.2435	LinearUp	67	10.4934517788919	5	5
2	7.3575	LinearUp	67	8.42228764242316	5	5
5	11.772	LinearUp	67	14.6862981555443	5	5
1	5.886	LinearUp	67	4.82616126594436	5	5
4	10.3005	LinearUp	67	7.56254083423619	5	5
3	13.2435	LinearUp	68	11.0816041988228	5	5
5	11.772	LinearUp	68	14.2304170996443	5	5
4	10.3005	LinearUp	68	10.4734155776783	5	5
2	7.3575	LinearUp	68	7.99736402988521	5	5
1	5.886	LinearUp	68	5.04424648658713	5	5
3	13.2435	LinearUp	69	10.7903382763413	5	5
1	5.886	LinearUp	69	5.09686855114381	5	5
5	11.772	LinearUp	69	13.2261658993999	5	5
4	10.3005	LinearUp	69	9.99525726468335	5	5
2	7.3575	LinearUp	69	7.31067190573211	5	5
3	13.2435	LinearUp	70	11.3037975438623	5	5
4	10.3005	LinearUp	70	11.0626650416812	5	5
1	5.886	LinearUp	70	4.99641379600496	5	5
5	11.772	LinearUp	70	12.1027932274757	5	5
2	7.3575	LinearUp	70	7.41700163255302	5	5
3	13.2435	LinearUp	71	12.9222321382178	5	5
2	7.3575	LinearUp	71	9.03561709325932	5	5
5	11.772	LinearUp	71	12.3909328604992	5	5
1	5.886	LinearUp	71	6.29120057581714	5	5
4	10.3005	LinearUp	71	10.9426144771814	5	5
3	13.2435	LinearUp	72	14.0182822210432	5	5
5	11.772	LinearUp	72	15.317744935283	5	5
2	7.3575	LinearUp	72	6.12725950313546	5	5
1	5.886	LinearUp	72	4.91652406567651	5	5
4	10.3005	LinearUp	72	11.5635081170564	5	5
3	13.2435	LinearUp	73	14.6186029048091	5	5
4	10.3005	LinearUp	73	11.70732974897	5	5
1	5.886	LinearUp	73	5.91115579897462	5	5
2	7.3575	LinearUp	73	6.67055818987404	5	5
5	11.772	LinearUp	73	11.6472115129006	5	5
3	13.2435	LinearUp	74	12.8707314606598	5	5
1	5.886	LinearUp	74	4.8054744446415	5	5
2	7.3575	LinearUp	74	6.45098302497647	5	5
4	10.3005	LinearUp	74	9.91787074770373	5	5
5	11.772	LinearUp	74	12.6943543044098	5	5
3	13.734	LinearUp	75	14.699575254411	5	5
5	11.772	LinearUp	75	15.0978802974136	5	5
4	10.3005	LinearUp	75	9.72395935267133	5	5
2	7.3575	LinearUp	75	6.52322867897117	5	5
1	5.886	LinearUp	75	5.39019164760195	5	5
3	13.734	LinearUp	76	11.0371576738566	5	5
4	10.3005	LinearUp	76	13.6694736949572	5	5
5	11.772	LinearUp	76	12.8887342111962	5	5
2	7.3575	LinearUp	76	7.72319152015265	5	5
1	5.886	LinearUp	76	5.41180802353443	5	5
3	13.734	LinearUp	77	10.8858714273943	5	5
2	7.3575	LinearUp	77	6.48877364516434	5	5
5	11.772	LinearUp	77	15.2627238398773	5	5
4	10.3005	LinearUp	77	10.681053355564	5	5
1	5.886	LinearUp	77	5.38770299705848	5	5
3	13.734	LinearUp	78	12.5076707479928	5	5
1	5.886	LinearUp	78	5.49288534997358	5	5
2	7.3575	LinearUp	78	8.13933620530452	5	5
5	11.772	LinearUp	78	12.8743768841911	5	5
4	10.3005	LinearUp	78	11.076464332497	5	5
3	13.734	LinearUp	79	12.7451118937878	5	5
1	5.886	LinearUp	79	6.98176817268711	5	5
4	10.3005	LinearUp	79	9.6093412162088	5	5
2	7.3575	LinearUp	79	6.81640619838592	5	5
5	11.772	LinearUp	79	11.7161236629418	5	5
3	13.734	LinearUp	80	12.4501722666316	5	5
4	10.3005	LinearUp	80	12.1059445304239	5	5
1	5.886	LinearUp	80	6.77409348476449	5	5
5	11.772	LinearUp	80	14.3553938960254	5	5
2	7.3575	LinearUp	80	6.784444087103	5	5
3	13.734	LinearUp	81	14.2253941417598	5	5
2	7.3575	LinearUp	81	7.41971524671519	5	5
4	10.3005	LinearUp	81	9.63283264794895	5	5
5	11.772	LinearUp	81	14.4213830930561	5	5
1	5.886	LinearUp	81	4.58936649877842	5	5
3	13.734	LinearUp	82	11.0636039078043	5	5
5	11.772	LinearUp	82	13.8157615253295	5	5
4	10.3005	LinearUp	82	11.2105916702257	5	5
2	7.3575	LinearUp	82	6.91701538360898	5	5
1	5.886	LinearUp	82	5.26986752462069	5	5
3	14.2245	LinearUp	83	12.164982418789	6	5
1	5.886	LinearUp	83	6.2509191453894	6	5
4	10.3005	LinearUp	83	11.7308441600347	6	5
2	7.3575	LinearUp	83	7.53838331426877	6	5
5	11.772	LinearUp	83	13.9800457613527	6	5
3	14.2245	LinearUp	84	12.1556595773295	6	5
2	7.3575	LinearUp	84	7.3673410417868	6	5
4	10.3005	LinearUp	84	11.1444079305653	6	5
1	5.886	LinearUp	84	6.493125675435	6	5
5	11.772	LinearUp	84	13.3695371018656	6	5
3	14.2245	LinearUp	85	11.6187885232832	6	5
4	10.3005	LinearUp	85	10.834962347244	6	5
1	5.886	LinearUp	85	6.5691109510241	6	5
5	11.772	LinearUp	85	12.4677512843935	6	5
2	7.3575	LinearUp	85	8.19456311739259	6	5
3	14.2245	LinearUp	86	11.5640134628093	6	5
5	11.772	LinearUp	86	16.413204592617	6	5
4	10.3005	LinearUp	86	10.5229552204569	6	5
2	7.3575	LinearUp	86	5.65180224066256	6	5
1	5.886	LinearUp	86	5.86873687967368	6	5
3	14.2245	LinearUp	87	12.2036708558526	6	5
4	10.3005	LinearUp	87	12.4249727759339	6	5
1	5.886	LinearUp	87	6.07064556586312	6	5
2	7.3575	LinearUp	87	7.02977014936016	6	5
5	11.772	LinearUp	87	14.523745985753	6	5
3	14.2245	LinearUp	88	16.0912880023393	6	5
5	11.772	LinearUp	88	16.9605810865773	6	5
1	5.886	LinearUp	88	6.37933654312548	6	5
4	10.3005	LinearUp	88	11.3083886419417	6	5
2	7.3575	LinearUp	88	6.40954550890299	6	5
3	14.2245	LinearUp	89	13.9772120304757	6	5
2	7.3575	LinearUp	89	7.68847506257913	6	5
1	5.886	LinearUp	89	7.01087608493118	6	5
5	11.772	LinearUp	89	14.9695344841552	6	5
4	10.3005	LinearUp	89	10.3211184161449	6	5
3	14.2245	LinearUp	90	14.9687814193491	6	5
1	5.886	LinearUp	90	5.91799421576047	6	5
2	7.3575	LinearUp	90	6.73979389756715	6	5
5	11.772	LinearUp	90	14.3336522811736	6	5
4	10.3005	LinearUp	90	10.1392168028874	6	5
3	14.715	LinearUp	91	14.3008090398066	6	5
5	11.772	LinearUp	91	15.1561814047486	6	5
1	5.886	LinearUp	91	5.10906411761701	6	5
4	10.3005	LinearUp	91	8.47267189992806	6	5
2	7.3575	LinearUp	91	6.40941412542205	6	5
3	14.715	LinearUp	92	13.1068916651461	6	5
2	7.3575	LinearUp	92	6.80606403561953	6	5
5	11.772	LinearUp	92	11.6609207497981	6	5
4	10.3005	LinearUp	92	9.9924439479758	6	5
1	5.886	LinearUp	92	5.8297503796903	6	5
3	14.715	LinearUp	93	9.97917478198723	6	5
1	5.886	LinearUp	93	6.89738309009155	6	5
2	7.3575	LinearUp	93	6.90498064487647	6	5
5	11.772	LinearUp	93	13.9840160077558	6	5
4	10.3005	LinearUp	93	9.48671856267229	6	5
3	14.715	LinearUp	94	11.7263778640056	6	5
4	10.3005	LinearUp	94	11.1238055221561	6	5
2	7.3575	LinearUp	94	7.22234378574294	6	5
5	11.772	LinearUp	94	14.9291385860517	6	5
1	5.886	LinearUp	94	4.56457369723239	6	5
3	14.715	LinearUp	95	13.7679506284614	6	5
5	11.772	LinearUp	95	14.240315803028	6	5
2	7.3575	LinearUp	95	6.09214056574606	6	5
1	5.886	LinearUp	95	5.23580467025567	6	5
4	10.3005	LinearUp	95	8.19114854787495	6	5
3	14.715	LinearUp	96	13.4703061720495	6	5
1	5.886	LinearUp	96	6.28744197164824	6	5
5	11.772	LinearUp	96	11.5611195783167	6	5
2	7.3575	LinearUp	96	6.92490512634109	6	5
4	10.3005	LinearUp	96	7.6087971784327	6	5
3	14.715	LinearUp	97	13.6408956349959	6	5
4	10.3005	LinearUp	97	10.7867524407476	6	5
1	5.886	LinearUp	97	5.07368501004407	6	5
2	7.3575	LinearUp	97	7.29672228202087	6	5
5	11.772	LinearUp	97	14.1605827875744	6	5
3	14.715	LinearUp	98	13.4192728364317	6	5
2	7.3575	LinearUp	98	7.03948873511486	6	5
4	10.3005	LinearUp	98	9.27891242863311	6	5
1	5.886	LinearUp	98	4.91463970188303	6	5
5	11.772	LinearUp	98	14.5269702831158	6	5
2	7.3575	LinearUp	1	7.87913301110648	1	11
5	11.772	LinearUp	1	5.99435495934699	1	11
4	10.3005	LinearUp	1	12.673769723782	1	11
1	5.886	LinearUp	1	7.29781237642855	1	11
5	11.772	LinearUp	2	8.86885173942611	1	11
2	7.3575	LinearUp	2	11.2306179391244	1	11
1	5.886	LinearUp	2	6.15555219208082	1	11
4	10.3005	LinearUp	2	9.34777904357944	1	11
5	11.772	LinearUp	3	10.1296036215329	1	11
2	7.3575	LinearUp	3	8.57973514127343	1	11
4	10.3005	LinearUp	3	10.850486362373	1	11
1	5.886	LinearUp	3	5.22243033590214	1	11
2	7.3575	LinearUp	4	9.38778302773254	1	11
1	5.886	LinearUp	4	8.4093170450592	1	11
5	11.772	LinearUp	4	14.8393290772112	1	11
4	10.3005	LinearUp	4	9.33331773073444	1	11
5	11.772	LinearUp	5	14.0259344394762	1	11
2	7.3575	LinearUp	5	8.27141543555129	1	11
4	10.3005	LinearUp	5	11.2582247213443	1	11
1	5.886	LinearUp	5	8.07729726813652	1	11
2	7.3575	LinearUp	6	8.86624547666764	1	11
1	5.886	LinearUp	6	6.44003865137745	1	11
5	11.772	LinearUp	6	10.8979590969371	1	11
4	10.3005	LinearUp	6	11.7951144149647	1	11
5	11.772	LinearUp	7	11.8360227084638	1	11
2	7.3575	LinearUp	7	7.75248208830689	1	11
1	5.886	LinearUp	7	6.38796539724809	1	11
4	10.3005	LinearUp	7	7.37549240706628	1	11
2	7.3575	LinearUp	8	8.67259319390708	1	11
5	11.772	LinearUp	8	12.5541627088839	1	11
1	5.886	LinearUp	8	6.64913581034654	1	11
4	10.3005	LinearUp	8	10.3611796987815	1	11
1	5.886	LinearUp	9	6.07087121508715	1	11
2	7.3575	LinearUp	9	7.67823605982286	1	11
4	10.3005	LinearUp	9	11.4560380307003	1	11
5	11.772	LinearUp	9	14.570261447786	1	11
4	10.3005	LinearUp	10	12.8517768272313	1	11
2	7.3575	LinearUp	10	8.33755720038006	1	11
5	11.772	LinearUp	10	15.5575283197092	1	11
1	5.886	LinearUp	10	7.01056849717177	1	11
4	10.3005	LinearUp	11	12.6619786906686	1	11
2	7.3575	LinearUp	11	8.7712527605316	1	11
1	5.886	LinearUp	11	7.64055302590735	1	11
5	11.772	LinearUp	11	14.7611199316126	1	11
1	5.886	LinearUp	12	5.39922989560347	1	11
5	11.772	LinearUp	12	15.4879915645285	1	11
2	7.3575	LinearUp	12	12.3764345760911	1	11
4	10.3005	LinearUp	12	13.5124656923071	1	11
5	11.772	LinearUp	13	15.2297713980979	1	11
1	5.886	LinearUp	13	8.08585485108951	1	11
2	7.3575	LinearUp	13	8.109391587994	1	11
4	10.3005	LinearUp	13	14.6696967081799	1	11
2	7.3575	LinearUp	14	9.0095508261557	1	11
4	10.3005	LinearUp	14	16.6382649362971	1	11
5	11.772	LinearUp	14	14.5554881763345	1	11
1	5.886	LinearUp	14	8.35162444810965	1	11
4	10.3005	LinearUp	15	10.7497192801322	1	11
5	11.772	LinearUp	15	14.1242097164333	1	11
1	5.886	LinearUp	15	6.46291426955582	1	11
2	7.3575	LinearUp	15	8.39130695814573	1	11
4	10.3005	LinearUp	16	12.1164182814171	2	11
5	11.772	LinearUp	16	15.6931926742624	2	11
2	7.3575	LinearUp	16	10.8778443133525	2	11
1	5.886	LinearUp	16	7.63635236493484	2	11
4	10.3005	LinearUp	17	16.4351690111391	2	11
5	11.772	LinearUp	17	11.9355548739353	2	11
1	5.886	LinearUp	17	5.73556567018225	2	11
2	7.3575	LinearUp	17	8.34671125304263	2	11
5	11.772	LinearUp	18	13.0192931501953	2	11
2	7.3575	LinearUp	18	9.69506454559411	2	11
4	10.3005	LinearUp	18	11.7619485079695	2	11
1	5.886	LinearUp	18	5.92764168041747	2	11
4	10.3005	LinearUp	19	9.95497499023108	2	11
2	7.3575	LinearUp	19	8.48996367522901	2	11
1	5.886	LinearUp	19	5.29079623097061	2	11
5	11.772	LinearUp	19	8.06053955172501	2	11
4	10.3005	LinearUp	20	11.3372233352378	2	11
1	5.886	LinearUp	20	6.14869392335558	2	11
5	11.772	LinearUp	20	10.8536836718424	2	11
2	7.3575	LinearUp	20	6.36253956594433	2	11
1	5.886	LinearUp	21	4.50629699085074	2	11
5	11.772	LinearUp	21	11.9142891993335	2	11
2	7.3575	LinearUp	21	7.10503831161368	2	11
4	10.3005	LinearUp	21	10.3869132536429	2	11
5	11.772	LinearUp	22	12.6138113700921	2	11
4	10.3005	LinearUp	22	11.8446627488646	2	11
1	5.886	LinearUp	22	5.30503087490575	2	11
2	7.3575	LinearUp	22	7.18523299074434	2	11
5	11.772	LinearUp	23	14.7910126629605	2	11
2	7.3575	LinearUp	23	8.17611762629497	2	11
4	10.3005	LinearUp	23	11.7119247574127	2	11
1	5.886	LinearUp	23	3.23341025038748	2	11
4	10.3005	LinearUp	24	9.83450435650985	2	11
1	5.886	LinearUp	24	4.03240001010919	2	11
5	11.772	LinearUp	24	15.0070894705694	2	11
2	7.3575	LinearUp	24	8.14730196094601	2	11
5	11.772	LinearUp	25	13.0302162915943	2	11
4	10.3005	LinearUp	25	9.13119480026239	2	11
1	5.886	LinearUp	25	5.5396498681786	2	11
2	7.3575	LinearUp	25	8.58583405696699	2	11
4	10.3005	LinearUp	26	14.5223586987022	2	11
5	11.772	LinearUp	26	16.2307268152378	2	11
1	5.886	LinearUp	26	4.14712169101318	2	11
2	7.3575	LinearUp	26	7.06396967414025	2	11
4	10.3005	LinearUp	27	13.8974606228677	2	11
1	5.886	LinearUp	27	6.94535835800991	2	11
5	11.772	LinearUp	27	17.6900844422661	2	11
2	7.3575	LinearUp	27	10.0739393159601	2	11
5	11.772	LinearUp	28	10.1652655384263	2	11
2	7.3575	LinearUp	28	9.82337246969524	2	11
4	10.3005	LinearUp	28	12.8998974158771	2	11
1	5.886	LinearUp	28	5.73895054588623	2	11
5	11.772	LinearUp	29	11.1266258503624	2	11
1	5.886	LinearUp	29	6.05475300039886	2	11
4	10.3005	LinearUp	29	11.1228254138019	2	11
2	7.3575	LinearUp	29	10.3330133360441	2	11
5	11.772	LinearUp	30	15.8359817827217	2	11
2	7.3575	LinearUp	30	12.0191848127955	2	11
1	5.886	LinearUp	30	5.6626521675385	2	11
4	10.3005	LinearUp	30	11.8210987538182	2	11
3	11.772	LinearUp	31	11.7696300767666	3	11
2	7.3575	LinearUp	31	8.98912724722024	3	11
4	10.3005	LinearUp	31	13.1871682575568	3	11
5	11.772	LinearUp	31	19.7199569285285	3	11
1	5.886	LinearUp	31	5.41183417909295	3	11
3	11.772	LinearUp	32	10.2607549264127	3	11
4	10.3005	LinearUp	32	15.1980856334141	3	11
2	7.3575	LinearUp	32	12.546735556156	3	11
5	11.772	LinearUp	32	14.3235095281765	3	11
1	5.886	LinearUp	32	5.55858169744053	3	11
3	11.772	LinearUp	33	11.3969110166613	3	11
1	5.886	LinearUp	33	4.48910470814278	3	11
5	11.772	LinearUp	33	12.8746816426974	3	11
2	7.3575	LinearUp	33	10.3723421003863	3	11
4	10.3005	LinearUp	33	12.9598188783562	3	11
3	11.772	LinearUp	34	12.1984431673331	3	11
5	11.772	LinearUp	34	14.5162193657151	3	11
1	5.886	LinearUp	34	5.60180186971891	3	11
4	10.3005	LinearUp	34	13.6241803247546	3	11
2	7.3575	LinearUp	34	8.17099823980001	3	11
3	11.772	LinearUp	35	11.3367460012671	3	11
2	7.3575	LinearUp	35	9.79774044120374	3	11
1	5.886	LinearUp	35	7.3023326857637	3	11
4	10.3005	LinearUp	35	14.754289435304	3	11
5	11.772	LinearUp	35	11.0864602595681	3	11
3	11.772	LinearUp	36	11.2711831052029	3	11
1	5.886	LinearUp	36	6.48843146104994	3	11
4	10.3005	LinearUp	36	10.7068323289342	3	11
2	7.3575	LinearUp	36	7.55594062709358	3	11
5	11.772	LinearUp	36	10.4552649111945	3	11
3	11.772	LinearUp	37	13.1279114954572	3	11
5	11.772	LinearUp	37	9.87525655844408	3	11
4	10.3005	LinearUp	37	11.9468688700347	3	11
1	5.886	LinearUp	37	6.74428270816236	3	11
2	7.3575	LinearUp	37	7.80224397109663	3	11
3	11.772	LinearUp	38	11.9438299657377	3	11
4	10.3005	LinearUp	38	12.4650804307234	3	11
2	7.3575	LinearUp	38	9.52791749244132	3	11
1	5.886	LinearUp	38	5.56025430787415	3	11
5	11.772	LinearUp	38	12.3183716665199	3	11
3	11.772	LinearUp	39	11.843404979945	3	11
1	5.886	LinearUp	39	5.63005271533025	3	11
5	11.772	LinearUp	39	10.7761900170446	3	11
2	7.3575	LinearUp	39	7.48195081856076	3	11
4	10.3005	LinearUp	39	10.4907638830413	3	11
3	11.772	LinearUp	40	12.5586845991939	3	11
4	10.3005	LinearUp	40	11.6958737819616	3	11
5	11.772	LinearUp	40	13.9813670076114	3	11
1	5.886	LinearUp	40	6.35801016988776	3	11
2	7.3575	LinearUp	40	7.38835331849629	3	11
3	11.772	LinearUp	41	11.0166414997437	3	11
2	7.3575	LinearUp	41	7.35368889545185	3	11
5	11.772	LinearUp	41	12.2695553331677	3	11
1	5.886	LinearUp	41	4.16951213068455	3	11
4	10.3005	LinearUp	41	11.3372819953085	3	11
3	11.772	LinearUp	42	8.19840152998168	3	11
5	11.772	LinearUp	42	15.9721718519779	3	11
2	7.3575	LinearUp	42	6.79840980450535	3	11
1	5.886	LinearUp	42	5.48357876456646	3	11
4	10.3005	LinearUp	42	13.1948412678565	3	11
3	11.772	LinearUp	43	14.2703176331665	3	11
2	7.3575	LinearUp	43	8.07389811950216	3	11
4	10.3005	LinearUp	43	15.1776356239026	3	11
5	11.772	LinearUp	43	11.5941895658398	3	11
1	5.886	LinearUp	43	4.91623803730079	3	11
3	11.772	LinearUp	44	10.7378349520088	3	11
1	5.886	LinearUp	44	5.27949893506268	3	11
5	11.772	LinearUp	44	11.5257562930705	3	11
4	10.3005	LinearUp	44	10.1736011627641	3	11
2	7.3575	LinearUp	44	8.03265026541757	3	11
3	11.772	LinearUp	45	12.4888501257315	3	11
5	11.772	LinearUp	45	13.0399608840126	3	11
4	10.3005	LinearUp	45	10.3313697255331	3	11
2	7.3575	LinearUp	45	8.54175907602449	3	11
1	5.886	LinearUp	45	2.78536597220111	3	11
3	11.772	LinearUp	46	9.93609789472362	3	11
4	10.3005	LinearUp	46	9.37821383853006	3	11
5	11.772	LinearUp	46	13.6176520680617	3	11
2	7.3575	LinearUp	46	8.49433704579084	3	11
1	5.886	LinearUp	46	5.50461425259833	3	11
3	11.772	LinearUp	47	14.8238802605515	3	11
5	11.772	LinearUp	47	12.7391829610418	3	11
4	10.3005	LinearUp	47	10.3850457347885	3	11
1	5.886	LinearUp	47	2.45368108394062	3	11
2	7.3575	LinearUp	47	7.91453136491234	3	11
3	11.772	LinearUp	48	15.2856069841694	3	11
2	7.3575	LinearUp	48	6.56639840739419	3	11
1	5.886	LinearUp	48	3.93656067122369	3	11
5	11.772	LinearUp	48	10.7471630216543	3	11
4	10.3005	LinearUp	48	10.5321360366456	3	11
3	11.772	LinearUp	49	12.5529631379851	3	11
4	10.3005	LinearUp	49	11.5483736679357	3	11
5	11.772	LinearUp	49	13.050253056689	3	11
2	7.3575	LinearUp	49	10.4535871858891	3	11
1	5.886	LinearUp	49	5.0208997796824	3	11
3	11.772	LinearUp	50	6.53611574928235	3	11
1	5.886	LinearUp	50	7.34799478403463	3	11
2	7.3575	LinearUp	50	7.72632539779764	3	11
5	11.772	LinearUp	50	12.9687106420887	3	11
4	10.3005	LinearUp	50	11.9374799307899	3	11
3	12.2625	LinearUp	51	11.2272671191297	4	11
5	11.772	LinearUp	51	15.5805318387086	4	11
2	7.3575	LinearUp	51	10.443665814	4	11
4	10.3005	LinearUp	51	12.5536596112116	4	11
1	5.886	LinearUp	51	6.090905476279	4	11
3	12.2625	LinearUp	52	9.87492466576415	4	11
1	5.886	LinearUp	52	7.29504772193678	4	11
5	11.772	LinearUp	52	12.2350115709096	4	11
4	10.3005	LinearUp	52	12.9095679466583	4	11
2	7.3575	LinearUp	52	9.52371508431152	4	11
3	12.2625	LinearUp	53	12.1052966308231	4	11
2	7.3575	LinearUp	53	10.474182909173	4	11
1	5.886	LinearUp	53	6.47987370002139	4	11
4	10.3005	LinearUp	53	14.4544645300388	4	11
5	11.772	LinearUp	53	14.8606404346231	4	11
3	12.2625	LinearUp	54	11.139565164132	4	11
4	10.3005	LinearUp	54	11.7909474194081	4	11
1	5.886	LinearUp	54	7.63360330963124	4	11
5	11.772	LinearUp	54	13.1301750951527	4	11
2	7.3575	LinearUp	54	8.90021348834657	4	11
3	12.2625	LinearUp	55	11.5244775464208	4	11
5	11.772	LinearUp	55	13.6438005960315	4	11
2	7.3575	LinearUp	55	9.77615156933162	4	11
1	5.886	LinearUp	55	4.77629359714473	4	11
4	10.3005	LinearUp	55	13.0201255796723	4	11
3	12.2625	LinearUp	56	10.7357392927502	4	11
4	10.3005	LinearUp	56	12.8697007961837	4	11
5	11.772	LinearUp	56	11.2992306109004	4	11
1	5.886	LinearUp	56	4.28328987577743	4	11
2	7.3575	LinearUp	56	6.8614119217079	4	11
3	12.2625	LinearUp	57	9.980999254675	4	11
2	7.3575	LinearUp	57	9.86190737010476	4	11
5	11.772	LinearUp	57	13.1320770176933	4	11
4	10.3005	LinearUp	57	11.3742808166622	4	11
1	5.886	LinearUp	57	7.7069617848926	4	11
3	12.2625	LinearUp	58	11.3704227879472	4	11
1	5.886	LinearUp	58	6.3235035156639	4	11
4	10.3005	LinearUp	58	10.4402358009252	4	11
2	7.3575	LinearUp	58	7.22509132584392	4	11
5	11.772	LinearUp	58	13.1711498561355	4	11
3	12.753	LinearUp	59	8.97423301708284	4	11
5	11.772	LinearUp	59	14.269297595061	4	11
4	10.3005	LinearUp	59	12.4812085952227	4	11
2	7.3575	LinearUp	59	6.55650054690597	4	11
1	5.886	LinearUp	59	4.26358729914074	4	11
3	12.753	LinearUp	60	11.5598578965371	4	11
4	10.3005	LinearUp	60	11.30816232277	4	11
1	5.886	LinearUp	60	5.90118611146215	4	11
5	11.772	LinearUp	60	13.7111927879168	4	11
2	7.3575	LinearUp	60	8.25387288242732	4	11
3	12.753	LinearUp	61	13.174233048274	4	11
1	5.886	LinearUp	61	6.91444803166979	4	11
4	10.3005	LinearUp	61	12.8215024000204	4	11
5	11.772	LinearUp	61	11.4078426454163	4	11
2	7.3575	LinearUp	61	7.24805622871401	4	11
3	12.753	LinearUp	62	11.0330077731759	4	11
2	7.3575	LinearUp	62	7.88418958982845	4	11
4	10.3005	LinearUp	62	12.4493165494879	4	11
1	5.886	LinearUp	62	6.4644933116614	4	11
5	11.772	LinearUp	62	10.1126709562301	4	11
3	12.753	LinearUp	63	11.4674491785107	4	11
4	10.3005	LinearUp	63	12.6368840539423	4	11
2	7.3575	LinearUp	63	5.55641220446419	4	11
5	11.772	LinearUp	63	10.6547050783456	4	11
1	5.886	LinearUp	63	4.62889864212634	4	11
3	12.753	LinearUp	64	12.4828016272838	4	11
5	11.772	LinearUp	64	15.1817161847273	4	11
4	10.3005	LinearUp	64	12.4833822658555	4	11
2	7.3575	LinearUp	64	7.77976257931968	4	11
1	5.886	LinearUp	64	5.66714462634428	4	11
3	12.753	LinearUp	65	11.3234315063038	4	11
1	5.886	LinearUp	65	5.53129704654675	4	11
4	10.3005	LinearUp	65	12.1650372494773	4	11
2	7.3575	LinearUp	65	7.92302026440765	4	11
5	11.772	LinearUp	65	13.1386739241231	4	11
3	12.753	LinearUp	66	12.3150484854706	4	11
2	7.3575	LinearUp	66	9.00150156923559	4	11
1	5.886	LinearUp	66	4.28167462420064	4	11
4	10.3005	LinearUp	66	12.6010486962775	4	11
5	11.772	LinearUp	66	19.2239880071093	4	11
3	13.2435	LinearUp	67	12.6339176413477	5	11
2	7.3575	LinearUp	67	8.32544094798359	5	11
5	11.772	LinearUp	67	12.9983482404159	5	11
1	5.886	LinearUp	67	6.62854182448839	5	11
4	10.3005	LinearUp	67	13.4005049344382	5	11
3	13.2435	LinearUp	68	12.3681726377421	5	11
5	11.772	LinearUp	68	13.8254459012153	5	11
4	10.3005	LinearUp	68	10.771654921912	5	11
1	5.886	LinearUp	68	6.17017168869679	5	11
2	7.3575	LinearUp	68	6.06726224704187	5	11
3	13.2435	LinearUp	69	9.82721286224361	5	11
1	5.886	LinearUp	69	6.34588819122992	5	11
4	10.3005	LinearUp	69	11.4729182628409	5	11
2	7.3575	LinearUp	69	8.57620680753968	5	11
5	11.772	LinearUp	69	14.1249203300873	5	11
3	13.2435	LinearUp	70	12.5979838625974	5	11
4	10.3005	LinearUp	70	13.690946822041	5	11
1	5.886	LinearUp	70	5.92723467272592	5	11
2	7.3575	LinearUp	70	7.77591794808501	5	11
5	11.772	LinearUp	70	12.2705658216881	5	11
3	13.2435	LinearUp	71	12.1925396647114	5	11
2	7.3575	LinearUp	71	9.26193280771585	5	11
5	11.772	LinearUp	71	15.9390728209259	5	11
1	5.886	LinearUp	71	7.22227197309678	5	11
4	10.3005	LinearUp	71	12.100233946515	5	11
3	13.2435	LinearUp	72	12.5523124422273	5	11
4	10.3005	LinearUp	72	10.1992814295706	5	11
1	5.886	LinearUp	72	7.21654050207238	5	11
5	11.772	LinearUp	72	13.7501851704139	5	11
2	7.3575	LinearUp	72	10.1433860094171	5	11
3	13.2435	LinearUp	73	11.2583594254005	5	11
5	11.772	LinearUp	73	15.6267422959449	5	11
2	7.3575	LinearUp	73	8.87568021298324	5	11
1	5.886	LinearUp	73	6.67055958468788	5	11
4	10.3005	LinearUp	73	12.9691904015029	5	11
3	13.2435	LinearUp	74	13.1779426699024	5	11
1	5.886	LinearUp	74	5.08267739271638	5	11
5	11.772	LinearUp	74	13.4019670565325	5	11
4	10.3005	LinearUp	74	12.9433667290744	5	11
2	7.3575	LinearUp	74	6.01329797223215	5	11
3	13.734	LinearUp	75	12.5357475958959	5	11
5	11.772	LinearUp	75	16.2561976753186	5	11
4	10.3005	LinearUp	75	13.0424685390895	5	11
2	7.3575	LinearUp	75	10.0018489449054	5	11
1	5.886	LinearUp	75	4.76935657649918	5	11
3	13.734	LinearUp	76	12.2965723588471	5	11
4	10.3005	LinearUp	76	12.1274408891988	5	11
2	7.3575	LinearUp	76	5.98335356568489	5	11
5	11.772	LinearUp	76	12.0649120434062	5	11
1	5.886	LinearUp	76	5.56114970839118	5	11
3	13.734	LinearUp	77	10.6024900755211	5	11
1	5.886	LinearUp	77	6.36409624834809	5	11
5	11.772	LinearUp	77	12.536273923528	5	11
4	10.3005	LinearUp	77	13.5655430893515	5	11
2	7.3575	LinearUp	77	10.245790183478	5	11
3	13.734	LinearUp	78	16.646963037162	5	11
2	7.3575	LinearUp	78	8.71364926687221	5	11
5	11.772	LinearUp	78	13.3730754521098	5	11
4	10.3005	LinearUp	78	12.9537346904525	5	11
1	5.886	LinearUp	78	3.71126669287251	5	11
3	13.734	LinearUp	79	10.5523152989126	5	11
1	5.886	LinearUp	79	5.81470325542568	5	11
4	10.3005	LinearUp	79	11.4390561134232	5	11
2	7.3575	LinearUp	79	8.19873554181598	5	11
5	11.772	LinearUp	79	15.0011421452491	5	11
3	13.734	LinearUp	80	16.9754372228344	5	11
2	7.3575	LinearUp	80	8.65202001403365	5	11
4	10.3005	LinearUp	80	16.4645363068069	5	11
1	5.886	LinearUp	80	4.46736062513997	5	11
5	11.772	LinearUp	80	13.4887238456925	5	11
3	13.734	LinearUp	81	15.94441953647	5	11
5	11.772	LinearUp	81	17.0601869497913	5	11
4	10.3005	LinearUp	81	13.120984769843	5	11
1	5.886	LinearUp	81	2.66499639759475	5	11
2	7.3575	LinearUp	81	7.84779197295308	5	11
3	13.734	LinearUp	82	15.6957099129299	5	11
4	10.3005	LinearUp	82	13.6372231271266	5	11
5	11.772	LinearUp	82	14.2571560233851	5	11
2	7.3575	LinearUp	82	10.9293204524567	5	11
1	5.886	LinearUp	82	4.96198439433977	5	11
3	14.2245	LinearUp	83	11.3610298982797	6	11
1	5.886	LinearUp	83	4.9832514951963	6	11
2	7.3575	LinearUp	83	8.5885503022028	6	11
4	10.3005	LinearUp	83	12.9302538432608	6	11
5	11.772	LinearUp	83	12.1154968543142	6	11
3	14.2245	LinearUp	84	12.6940815116779	6	11
5	11.772	LinearUp	84	12.5553921883622	6	11
1	5.886	LinearUp	84	6.00731321501158	6	11
2	7.3575	LinearUp	84	9.16823175916682	6	11
4	10.3005	LinearUp	84	12.4577978306247	6	11
3	14.2245	LinearUp	85	15.8924749731609	6	11
2	7.3575	LinearUp	85	10.4387213896571	6	11
4	10.3005	LinearUp	85	11.3798020699249	6	11
5	11.772	LinearUp	85	15.4143040960776	6	11
1	5.886	LinearUp	85	6.02918045154649	6	11
3	14.2245	LinearUp	86	17.6443433415364	6	11
4	10.3005	LinearUp	86	10.0007393588085	6	11
5	11.772	LinearUp	86	11.1526831567627	6	11
2	7.3575	LinearUp	86	9.325108232072	6	11
1	5.886	LinearUp	86	4.47054039606192	6	11
3	14.2245	LinearUp	87	18.4726528215232	6	11
5	11.772	LinearUp	87	10.1115429079541	6	11
1	5.886	LinearUp	87	4.88725728065016	6	11
2	7.3575	LinearUp	87	9.76579890922196	6	11
4	10.3005	LinearUp	87	10.366051566717	6	11
3	14.2245	LinearUp	88	17.2393859475751	6	11
4	10.3005	LinearUp	88	11.1176726392586	6	11
5	11.772	LinearUp	88	14.7779848422136	6	11
2	7.3575	LinearUp	88	11.4926845193619	6	11
1	5.886	LinearUp	88	6.12711958215696	6	11
3	14.2245	LinearUp	89	10.2177014466838	6	11
2	7.3575	LinearUp	89	7.72770129008363	6	11
4	10.3005	LinearUp	89	9.30273716412984	6	11
1	5.886	LinearUp	89	5.35691462863456	6	11
5	11.772	LinearUp	89	13.4430974805856	6	11
3	14.2245	LinearUp	90	13.7458913444859	6	11
1	5.886	LinearUp	90	5.90835720378769	6	11
5	11.772	LinearUp	90	14.4349597598315	6	11
4	10.3005	LinearUp	90	12.5832723103952	6	11
2	7.3575	LinearUp	90	8.39665159809428	6	11
3	14.715	LinearUp	91	17.0121674436654	6	11
2	7.3575	LinearUp	91	6.6353739020827	6	11
5	11.772	LinearUp	91	16.4272425718602	6	11
1	5.886	LinearUp	91	4.37635168451764	6	11
4	10.3005	LinearUp	91	12.4448635305386	6	11
3	14.715	LinearUp	92	15.1062261150847	6	11
5	11.772	LinearUp	92	11.5968492741741	6	11
1	5.886	LinearUp	92	4.40069482469389	6	11
2	7.3575	LinearUp	92	5.89476221763863	6	11
4	10.3005	LinearUp	92	12.152605591293	6	11
3	14.715	LinearUp	93	15.0768895844181	6	11
4	10.3005	LinearUp	93	13.8753193375584	6	11
5	11.772	LinearUp	93	13.1690144613105	6	11
2	7.3575	LinearUp	93	10.5043793274707	6	11
1	5.886	LinearUp	93	4.40773013672498	6	11
3	14.715	LinearUp	94	15.6944158609366	6	11
1	5.886	LinearUp	94	6.47204135947837	6	11
2	7.3575	LinearUp	94	7.69322665199196	6	11
4	10.3005	LinearUp	94	9.95652571269409	6	11
5	11.772	LinearUp	94	12.6636220542193	6	11
3	14.715	LinearUp	95	16.063968821007	6	11
2	7.3575	LinearUp	95	9.66939775516082	6	11
5	11.772	LinearUp	95	15.5220606119857	6	11
4	10.3005	LinearUp	95	12.5593253605313	6	11
1	5.886	LinearUp	95	4.57126221637085	6	11
3	14.715	LinearUp	96	17.3284483721845	6	11
5	11.772	LinearUp	96	13.2903484001891	6	11
4	10.3005	LinearUp	96	10.957507141996	6	11
1	5.886	LinearUp	96	3.69604551914873	6	11
2	7.3575	LinearUp	96	7.80448582041049	6	11
3	14.715	LinearUp	97	18.032589567698	6	11
4	10.3005	LinearUp	97	10.2754480575662	6	11
5	11.772	LinearUp	97	11.4177807099805	6	11
1	5.886	LinearUp	97	6.69671385527053	6	11
2	7.3575	LinearUp	97	9.49910835063532	6	11
3	14.715	LinearUp	98	12.5878022505184	6	11
1	5.886	LinearUp	98	6.59848516500426	6	11
2	7.3575	LinearUp	98	8.42871090066107	6	11
4	10.3005	LinearUp	98	9.39339957631439	6	11
5	11.772	LinearUp	98	12.4882328498096	6	11
2	7.3575	LinearUp	1	8.71774819189569	1	19
4	10.3005	LinearUp	1	14.3230575138167	1	19
1	5.886	LinearUp	1	7.32902463987844	1	19
5	11.772	LinearUp	1	10.7637796467959	1	19
2	7.3575	LinearUp	2	9.32336837725181	1	19
4	10.3005	LinearUp	2	9.6843955024903	1	19
1	5.886	LinearUp	2	7.53242595736018	1	19
5	11.772	LinearUp	2	13.3706273557531	1	19
1	5.886	LinearUp	3	7.86850018739264	1	19
4	10.3005	LinearUp	3	6.57244964738496	1	19
2	7.3575	LinearUp	3	8.75815168367566	1	19
5	11.772	LinearUp	3	14.2900540298342	1	19
4	10.3005	LinearUp	4	8.50024204027972	1	19
2	7.3575	LinearUp	4	9.91756472286426	1	19
1	5.886	LinearUp	4	5.34387868904086	1	19
5	11.772	LinearUp	4	16.4900947952161	1	19
4	10.3005	LinearUp	5	10.5609765448337	1	19
2	7.3575	LinearUp	5	8.80655676038627	1	19
5	11.772	LinearUp	5	20.9452685645094	1	19
1	5.886	LinearUp	5	9.91819410117643	1	19
5	11.772	LinearUp	6	13.1609987178504	1	19
4	10.3005	LinearUp	6	8.89086479633616	1	19
1	5.886	LinearUp	6	5.96267604845069	1	19
2	7.3575	LinearUp	6	8.11536989375304	1	19
5	11.772	LinearUp	7	12.718429721645	1	19
4	10.3005	LinearUp	7	6.80198205025593	1	19
1	5.886	LinearUp	7	7.82952990167928	1	19
2	7.3575	LinearUp	7	7.47229308051031	1	19
5	11.772	LinearUp	8	16.4617858103852	1	19
1	5.886	LinearUp	8	6.88594380792688	1	19
2	7.3575	LinearUp	8	8.07926991152044	1	19
4	10.3005	LinearUp	8	14.5408183123537	1	19
1	5.886	LinearUp	9	6.84178068902807	1	19
5	11.772	LinearUp	9	14.6971525903169	1	19
2	7.3575	LinearUp	9	7.15831190352581	1	19
4	10.3005	LinearUp	9	8.96886736828289	1	19
2	7.3575	LinearUp	10	7.0296523363981	1	19
5	11.772	LinearUp	10	15.7726397479451	1	19
4	10.3005	LinearUp	10	12.489162395379	1	19
1	5.886	LinearUp	10	8.47584877894569	1	19
4	10.3005	LinearUp	11	6.7221463652611	1	19
5	11.772	LinearUp	11	16.3045173784826	1	19
2	7.3575	LinearUp	11	6.1338143810022	1	19
1	5.886	LinearUp	11	6.68181002597834	1	19
5	11.772	LinearUp	12	11.8351804379072	1	19
1	5.886	LinearUp	12	5.55031666323015	1	19
4	10.3005	LinearUp	12	16.0226463194321	1	19
2	7.3575	LinearUp	12	8.82436333809878	1	19
4	10.3005	LinearUp	13	11.6498099742736	1	19
5	11.772	LinearUp	13	15.5628603875491	1	19
2	7.3575	LinearUp	13	9.09061468014178	1	19
1	5.886	LinearUp	13	5.98635779173432	1	19
2	7.3575	LinearUp	14	7.12811244247276	1	19
4	10.3005	LinearUp	14	11.4191124386154	1	19
1	5.886	LinearUp	14	8.52917279315968	1	19
5	11.772	LinearUp	14	12.325446180715	1	19
2	7.3575	LinearUp	15	9.75367957435847	1	19
5	11.772	LinearUp	15	13.290375233178	1	19
1	5.886	LinearUp	15	6.98892537070992	1	19
4	10.3005	LinearUp	15	7.51830289618894	1	19
1	5.886	LinearUp	16	6.12046986067676	2	19
4	10.3005	LinearUp	16	14.0682069644155	2	19
2	7.3575	LinearUp	16	9.94980330080908	2	19
5	11.772	LinearUp	16	17.6014441385944	2	19
4	10.3005	LinearUp	17	9.09000898301329	2	19
5	11.772	LinearUp	17	12.4758919280977	2	19
1	5.886	LinearUp	17	8.54170871133724	2	19
2	7.3575	LinearUp	17	7.13792884343816	2	19
4	10.3005	LinearUp	18	11.7604759576612	2	19
5	11.772	LinearUp	18	18.8293675350159	2	19
1	5.886	LinearUp	18	7.29686410299138	2	19
2	7.3575	LinearUp	18	9.42788706814513	2	19
4	10.3005	LinearUp	19	8.56708837400615	2	19
2	7.3575	LinearUp	19	7.59157370780673	2	19
5	11.772	LinearUp	19	11.9641715365947	2	19
1	5.886	LinearUp	19	6.86138212830423	2	19
4	10.3005	LinearUp	20	8.91304565326929	2	19
1	5.886	LinearUp	20	7.06649076816149	2	19
2	7.3575	LinearUp	20	9.93732406483916	2	19
5	11.772	LinearUp	20	9.63080606595881	2	19
4	10.3005	LinearUp	21	8.64372193090526	2	19
2	7.3575	LinearUp	21	9.93513339374027	2	19
1	5.886	LinearUp	21	7.73816684421563	2	19
5	11.772	LinearUp	21	10.0965176988897	2	19
2	7.3575	LinearUp	22	7.46041135963009	2	19
5	11.772	LinearUp	22	9.98465823001398	2	19
1	5.886	LinearUp	22	6.71854415819807	2	19
4	10.3005	LinearUp	22	9.03692966520852	2	19
1	5.886	LinearUp	23	6.54982867793991	2	19
5	11.772	LinearUp	23	10.0941143795376	2	19
4	10.3005	LinearUp	23	9.90654457788145	2	19
2	7.3575	LinearUp	23	8.52119277541368	2	19
1	5.886	LinearUp	24	5.93740327102404	2	19
5	11.772	LinearUp	24	8.58693268043668	2	19
2	7.3575	LinearUp	24	8.94719205987327	2	19
4	10.3005	LinearUp	24	9.37525459394185	2	19
2	7.3575	LinearUp	25	7.27417389864669	2	19
1	5.886	LinearUp	25	6.55220449973648	2	19
5	11.772	LinearUp	25	10.6524033012214	2	19
4	10.3005	LinearUp	25	8.30926237968112	2	19
1	5.886	LinearUp	26	6.92853774775428	2	19
4	10.3005	LinearUp	26	4.78930996627497	2	19
2	7.3575	LinearUp	26	9.38192098145251	2	19
5	11.772	LinearUp	26	12.0668081529241	2	19
2	7.3575	LinearUp	27	9.0341276256344	2	19
4	10.3005	LinearUp	27	11.0424647183651	2	19
1	5.886	LinearUp	27	6.61112101078805	2	19
5	11.772	LinearUp	27	11.4024062087196	2	19
4	10.3005	LinearUp	28	9.12986272433341	2	19
5	11.772	LinearUp	28	12.198104476889	2	19
2	7.3575	LinearUp	28	6.68028200898343	2	19
1	5.886	LinearUp	28	4.4495347568643	2	19
4	10.3005	LinearUp	29	7.72854496555652	2	19
2	7.3575	LinearUp	29	8.89862610938337	2	19
1	5.886	LinearUp	29	4.43384615814608	2	19
5	11.772	LinearUp	29	12.3215807633623	2	19
4	10.3005	LinearUp	30	3.45535971003618	2	19
2	7.3575	LinearUp	30	8.50557837761558	2	19
1	5.886	LinearUp	30	6.17314099604586	2	19
5	11.772	LinearUp	30	12.2032242127609	2	19
3	11.772	LinearUp	31	9.92411308074784	3	19
4	10.3005	LinearUp	31	10.3587949966827	3	19
1	5.886	LinearUp	31	8.25567714080721	3	19
5	11.772	LinearUp	31	14.7777834500379	3	19
2	7.3575	LinearUp	31	9.32107224501087	3	19
3	11.772	LinearUp	32	8.50763277879285	3	19
1	5.886	LinearUp	32	9.51350613078714	3	19
2	7.3575	LinearUp	32	8.59715660941569	3	19
4	10.3005	LinearUp	32	11.8555364609885	3	19
5	11.772	LinearUp	32	14.4720146293147	3	19
3	11.772	LinearUp	33	9.11195251757542	3	19
5	11.772	LinearUp	33	13.9382272842915	3	19
1	5.886	LinearUp	33	8.28538594663897	3	19
4	10.3005	LinearUp	33	10.7831285195011	3	19
2	7.3575	LinearUp	33	10.0500131909497	3	19
3	11.772	LinearUp	34	9.75406137220554	3	19
2	7.3575	LinearUp	34	7.77299708825031	3	19
1	5.886	LinearUp	34	6.11716981337392	3	19
4	10.3005	LinearUp	34	10.005978149874	3	19
5	11.772	LinearUp	34	14.1926575892872	3	19
3	11.772	LinearUp	35	8.62952208501514	3	19
2	7.3575	LinearUp	35	11.9209333295166	3	19
4	10.3005	LinearUp	35	12.8722244504382	3	19
1	5.886	LinearUp	35	3.66037526835831	3	19
5	11.772	LinearUp	35	13.7733613497944	3	19
3	11.772	LinearUp	36	8.93557578064829	3	19
5	11.772	LinearUp	36	17.290286339461	3	19
1	5.886	LinearUp	36	3.73249970806881	3	19
4	10.3005	LinearUp	36	10.6613972229989	3	19
2	7.3575	LinearUp	36	10.145598698886	3	19
3	11.772	LinearUp	37	6.99344310490895	3	19
1	5.886	LinearUp	37	7.11249961248656	3	19
5	11.772	LinearUp	37	12.5799289327061	3	19
2	7.3575	LinearUp	37	7.99756552086148	3	19
4	10.3005	LinearUp	37	10.2230806779575	3	19
3	11.772	LinearUp	38	7.80593875270529	3	19
4	10.3005	LinearUp	38	11.4561647477347	3	19
5	11.772	LinearUp	38	14.4231331538188	3	19
1	5.886	LinearUp	38	3.56579267081504	3	19
2	7.3575	LinearUp	38	11.6243527775192	3	19
3	11.772	LinearUp	39	9.0813016463145	3	19
1	5.886	LinearUp	39	2.60047302234683	3	19
4	10.3005	LinearUp	39	12.8121990959366	3	19
2	7.3575	LinearUp	39	8.15363041999008	3	19
5	11.772	LinearUp	39	19.3731266318564	3	19
3	11.772	LinearUp	40	8.51492571219643	3	19
4	10.3005	LinearUp	40	11.7152398425785	3	19
5	11.772	LinearUp	40	16.822807737057	3	19
2	7.3575	LinearUp	40	7.74504858134421	3	19
1	5.886	LinearUp	40	5.30255551196943	3	19
3	11.772	LinearUp	41	8.69954794257993	3	19
5	11.772	LinearUp	41	12.2832799255696	3	19
2	7.3575	LinearUp	41	8.0328933733206	3	19
4	10.3005	LinearUp	41	14.1307416665303	3	19
1	5.886	LinearUp	41	5.26995447001102	3	19
3	11.772	LinearUp	42	7.77103936163221	3	19
2	7.3575	LinearUp	42	9.66886486139249	3	19
4	10.3005	LinearUp	42	10.3038429374472	3	19
1	5.886	LinearUp	42	7.2659702621938	3	19
5	11.772	LinearUp	42	15.0414639774207	3	19
3	11.772	LinearUp	43	10.0164502156335	3	19
2	7.3575	LinearUp	43	10.3461232105492	3	19
5	11.772	LinearUp	43	8.61150017454474	3	19
1	5.886	LinearUp	43	7.05760930224415	3	19
4	10.3005	LinearUp	43	14.2023365802467	3	19
3	11.772	LinearUp	44	6.4664301687644	3	19
5	11.772	LinearUp	44	13.7943748404061	3	19
2	7.3575	LinearUp	44	7.54751337435231	3	19
4	10.3005	LinearUp	44	10.6286464826356	3	19
1	5.886	LinearUp	44	5.35555730182567	3	19
3	11.772	LinearUp	45	7.90823577955507	3	19
1	5.886	LinearUp	45	5.98541389772669	3	19
2	7.3575	LinearUp	45	8.5264596276506	3	19
5	11.772	LinearUp	45	14.6028999355638	3	19
4	10.3005	LinearUp	45	7.94398696219841	3	19
3	11.772	LinearUp	46	10.5158997968677	3	19
4	10.3005	LinearUp	46	10.1688608192945	3	19
2	7.3575	LinearUp	46	7.87688727085869	3	19
5	11.772	LinearUp	46	8.51452232613568	3	19
1	5.886	LinearUp	46	9.41118502510903	3	19
3	11.772	LinearUp	47	6.78602434470898	3	19
2	7.3575	LinearUp	47	9.15340276989463	3	19
5	11.772	LinearUp	47	12.6150533675451	3	19
1	5.886	LinearUp	47	5.70915610776109	3	19
4	10.3005	LinearUp	47	6.93440369760548	3	19
3	11.772	LinearUp	48	9.60827705330031	3	19
4	10.3005	LinearUp	48	11.6765714753863	3	19
2	7.3575	LinearUp	48	10.2563744523084	3	19
1	5.886	LinearUp	48	4.98328773829438	3	19
5	11.772	LinearUp	48	10.7851437144509	3	19
3	11.772	LinearUp	49	8.5451104757495	3	19
5	11.772	LinearUp	49	14.3034338498538	3	19
2	7.3575	LinearUp	49	9.44711526196798	3	19
4	10.3005	LinearUp	49	7.39177662204884	3	19
1	5.886	LinearUp	49	6.01736578920559	3	19
3	11.772	LinearUp	50	6.5426404585493	3	19
1	5.886	LinearUp	50	8.37466409278392	3	19
4	10.3005	LinearUp	50	10.3596663522981	3	19
5	11.772	LinearUp	50	13.9686586848694	3	19
2	7.3575	LinearUp	50	8.31874421726792	3	19
3	12.2625	LinearUp	51	11.9911419496299	4	19
1	5.886	LinearUp	51	6.57937927549156	4	19
2	7.3575	LinearUp	51	7.84598400347008	4	19
5	11.772	LinearUp	51	15.6198755341078	4	19
4	10.3005	LinearUp	51	10.0308541750916	4	19
3	12.2625	LinearUp	52	10.2106878908046	4	19
2	7.3575	LinearUp	52	10.7708727888555	4	19
1	5.886	LinearUp	52	3.73168421393274	4	19
4	10.3005	LinearUp	52	9.25510601001598	4	19
5	11.772	LinearUp	52	14.2092069764112	4	19
3	12.2625	LinearUp	53	4.99507700927518	4	19
5	11.772	LinearUp	53	19.3152298172131	4	19
1	5.886	LinearUp	53	7.94839468495385	4	19
4	10.3005	LinearUp	53	11.6914847717077	4	19
2	7.3575	LinearUp	53	7.58831124863565	4	19
3	12.2625	LinearUp	54	8.27016009517698	4	19
4	10.3005	LinearUp	54	7.82381520971992	4	19
2	7.3575	LinearUp	54	9.25113529793828	4	19
1	5.886	LinearUp	54	6.49812644381493	4	19
5	11.772	LinearUp	54	11.5097701215505	4	19
3	12.2625	LinearUp	55	9.66842334604492	4	19
1	5.886	LinearUp	55	6.84735760459264	4	19
2	7.3575	LinearUp	55	9.63597833161779	4	19
5	11.772	LinearUp	55	10.763146090665	4	19
4	10.3005	LinearUp	55	10.7012933803051	4	19
3	12.2625	LinearUp	56	9.77715338860318	4	19
5	11.772	LinearUp	56	16.8705965006068	4	19
2	7.3575	LinearUp	56	10.2043484011611	4	19
1	5.886	LinearUp	56	6.34247463708945	4	19
4	10.3005	LinearUp	56	8.38314211984695	4	19
3	12.2625	LinearUp	57	6.38474970592461	4	19
4	10.3005	LinearUp	57	10.6590866487727	4	19
5	11.772	LinearUp	57	14.8045693288751	4	19
2	7.3575	LinearUp	57	8.35066099660847	4	19
1	5.886	LinearUp	57	6.38258594715964	4	19
3	12.2625	LinearUp	58	6.67874535833941	4	19
2	7.3575	LinearUp	58	8.67441638978454	4	19
5	11.772	LinearUp	58	7.18240831263849	4	19
4	10.3005	LinearUp	58	11.6252491040961	4	19
1	5.886	LinearUp	58	7.47147184407467	4	19
3	12.753	LinearUp	59	7.44498769563712	4	19
5	11.772	LinearUp	59	17.140877198154	4	19
2	7.3575	LinearUp	59	12.1143101575856	4	19
1	5.886	LinearUp	59	7.82215021446241	4	19
4	10.3005	LinearUp	59	8.66267312924052	4	19
3	12.753	LinearUp	60	7.6329613531861	4	19
4	10.3005	LinearUp	60	9.6610746553504	4	19
1	5.886	LinearUp	60	9.60465266472629	4	19
5	11.772	LinearUp	60	11.0896096310267	4	19
2	7.3575	LinearUp	60	8.44489025304455	4	19
3	12.753	LinearUp	61	8.60676705232058	4	19
1	5.886	LinearUp	61	6.65492478554442	4	19
5	11.772	LinearUp	61	10.1458236930491	4	19
2	7.3575	LinearUp	61	6.17987304011366	4	19
4	10.3005	LinearUp	61	6.40374818821017	4	19
3	12.753	LinearUp	62	6.12969029649616	4	19
2	7.3575	LinearUp	62	8.94016954422679	4	19
1	5.886	LinearUp	62	4.90154223429482	4	19
5	11.772	LinearUp	62	9.66750431269942	4	19
4	10.3005	LinearUp	62	7.11799714544753	4	19
3	12.753	LinearUp	63	10.211394858412	4	19
5	11.772	LinearUp	63	15.8662629364507	4	19
4	10.3005	LinearUp	63	11.3882868802081	4	19
1	5.886	LinearUp	63	6.53547581989524	4	19
2	7.3575	LinearUp	63	7.76126078758344	4	19
3	12.753	LinearUp	64	7.5179512200873	4	19
4	10.3005	LinearUp	64	10.0989628467733	4	19
5	11.772	LinearUp	64	13.9816149530515	4	19
2	7.3575	LinearUp	64	6.79041447864638	4	19
1	5.886	LinearUp	64	5.42898376058942	4	19
3	12.753	LinearUp	65	6.63321564705379	4	19
1	5.886	LinearUp	65	7.48119493282371	4	19
2	7.3575	LinearUp	65	7.44010783034088	4	19
5	11.772	LinearUp	65	10.8907416980149	4	19
4	10.3005	LinearUp	65	8.5853869753016	4	19
3	12.753	LinearUp	66	8.45259834238665	4	19
2	7.3575	LinearUp	66	7.30003650526504	4	19
4	10.3005	LinearUp	66	9.34182418340596	4	19
1	5.886	LinearUp	66	6.9416734297544	4	19
5	11.772	LinearUp	66	9.15133069772463	4	19
3	13.2435	LinearUp	67	9.99925373146348	5	19
4	10.3005	LinearUp	67	15.9291849616061	5	19
2	7.3575	LinearUp	67	8.98016969908902	5	19
1	5.886	LinearUp	67	6.74823054065216	5	19
5	11.772	LinearUp	67	11.3422371771189	5	19
3	13.2435	LinearUp	68	5.90052804329596	5	19
5	11.772	LinearUp	68	13.1541827719619	5	19
2	7.3575	LinearUp	68	7.96852018476733	5	19
4	10.3005	LinearUp	68	10.8077716923117	5	19
1	5.886	LinearUp	68	4.55812565288034	5	19
3	13.2435	LinearUp	69	9.00945056916521	5	19
1	5.886	LinearUp	69	8.06192549277812	5	19
2	7.3575	LinearUp	69	8.98390089993754	5	19
5	11.772	LinearUp	69	15.7776467519391	5	19
4	10.3005	LinearUp	69	12.2809116617566	5	19
3	13.2435	LinearUp	70	7.56181010319008	5	19
2	7.3575	LinearUp	70	9.72216474012026	5	19
4	10.3005	LinearUp	70	10.3058816284007	5	19
5	11.772	LinearUp	70	13.6886884205061	5	19
1	5.886	LinearUp	70	5.15222205167176	5	19
3	13.2435	LinearUp	71	12.1065471998651	5	19
5	11.772	LinearUp	71	19.3879136769665	5	19
2	7.3575	LinearUp	71	12.1474477276427	5	19
1	5.886	LinearUp	71	7.05854354364419	5	19
4	10.3005	LinearUp	71	10.5012057350384	5	19
3	13.2435	LinearUp	72	9.03531449256644	5	19
1	5.886	LinearUp	72	10.287917743665	5	19
2	7.3575	LinearUp	72	11.2803602492116	5	19
5	11.772	LinearUp	72	12.66845800254	5	19
4	10.3005	LinearUp	72	8.22462844537897	5	19
3	13.2435	LinearUp	73	7.15903794648753	5	19
4	10.3005	LinearUp	73	10.6224375525146	5	19
5	11.772	LinearUp	73	14.4731170956926	5	19
1	5.886	LinearUp	73	6.83138026195738	5	19
2	7.3575	LinearUp	73	9.09257676487357	5	19
3	13.2435	LinearUp	74	12.330396847595	5	19
2	7.3575	LinearUp	74	7.89546806574762	5	19
4	10.3005	LinearUp	74	10.3224081308893	5	19
5	11.772	LinearUp	74	10.901134685821	5	19
1	5.886	LinearUp	74	8.83200625876088	5	19
3	13.734	LinearUp	75	12.6470035907653	5	19
4	10.3005	LinearUp	75	9.35453003726059	5	19
2	7.3575	LinearUp	75	5.88396621380329	5	19
1	5.886	LinearUp	75	5.13667575050268	5	19
5	11.772	LinearUp	75	14.1785724337739	5	19
3	13.734	LinearUp	76	7.10819347188176	5	19
5	11.772	LinearUp	76	13.3696506674159	5	19
2	7.3575	LinearUp	76	9.20408612986958	5	19
1	5.886	LinearUp	76	5.81394879718459	5	19
4	10.3005	LinearUp	76	8.89413193758865	5	19
3	13.734	LinearUp	77	8.40004996064735	5	19
2	7.3575	LinearUp	77	11.1847857407289	5	19
4	10.3005	LinearUp	77	9.76592177366776	5	19
5	11.772	LinearUp	77	14.5851592355641	5	19
1	5.886	LinearUp	77	6.79411834096155	5	19
3	13.734	LinearUp	78	7.47478098845353	5	19
1	5.886	LinearUp	78	8.40294914173174	5	19
4	10.3005	LinearUp	78	7.17583529465725	5	19
5	11.772	LinearUp	78	11.3477778383522	5	19
2	7.3575	LinearUp	78	8.21051614988684	5	19
3	13.734	LinearUp	79	10.9933317175909	5	19
1	5.886	LinearUp	79	7.19775807285737	5	19
4	10.3005	LinearUp	79	8.22225403128357	5	19
2	7.3575	LinearUp	79	8.92668676099609	5	19
5	11.772	LinearUp	79	12.0693190180524	5	19
3	13.734	LinearUp	80	9.85805825993249	5	19
4	10.3005	LinearUp	80	13.4096594696254	5	19
1	5.886	LinearUp	80	6.58116253739065	5	19
2	7.3575	LinearUp	80	10.7585320839287	5	19
5	11.772	LinearUp	80	13.1678755337548	5	19
3	13.734	LinearUp	81	7.80215167252464	5	19
5	11.772	LinearUp	81	13.7947577852612	5	19
2	7.3575	LinearUp	81	10.5450819018556	5	19
4	10.3005	LinearUp	81	6.71145063570832	5	19
1	5.886	LinearUp	81	5.96123221891827	5	19
3	13.734	LinearUp	82	9.53841414412091	5	19
2	7.3575	LinearUp	82	9.29283208108393	5	19
1	5.886	LinearUp	82	3.3618805338191	5	19
5	11.772	LinearUp	82	13.4160223984579	5	19
4	10.3005	LinearUp	82	9.751449511566	5	19
3	14.2245	LinearUp	83	8.62729693399044	6	19
2	7.3575	LinearUp	83	10.0583825253388	6	19
1	5.886	LinearUp	83	6.29889244287748	6	19
5	11.772	LinearUp	83	13.5923635063709	6	19
4	10.3005	LinearUp	83	12.7638258086844	6	19
3	14.2245	LinearUp	84	8.4800601558787	6	19
5	11.772	LinearUp	84	15.7464630956941	6	19
2	7.3575	LinearUp	84	10.5553046438582	6	19
1	5.886	LinearUp	84	4.63526161903041	6	19
4	10.3005	LinearUp	84	8.06056138164791	6	19
3	14.2245	LinearUp	85	9.9588215425226	6	19
4	10.3005	LinearUp	85	13.6752651994516	6	19
1	5.886	LinearUp	85	6.4998807501558	6	19
5	11.772	LinearUp	85	14.6260626287108	6	19
2	7.3575	LinearUp	85	9.95485946707979	6	19
3	14.2245	LinearUp	86	10.7827907788786	6	19
1	5.886	LinearUp	86	8.601098425809	6	19
4	10.3005	LinearUp	86	9.62921000983333	6	19
5	11.772	LinearUp	86	14.062851179466	6	19
2	7.3575	LinearUp	86	8.17122237036955	6	19
3	14.2245	LinearUp	87	9.31602481267974	6	19
5	11.772	LinearUp	87	15.5904248059283	6	19
4	10.3005	LinearUp	87	8.3909669588206	6	19
2	7.3575	LinearUp	87	6.37111315561557	6	19
1	5.886	LinearUp	87	6.1138908040846	6	19
3	14.2245	LinearUp	88	6.97511347876693	6	19
1	5.886	LinearUp	88	7.11924089790126	6	19
4	10.3005	LinearUp	88	10.0359966298071	6	19
5	11.772	LinearUp	88	16.9073718991965	6	19
2	7.3575	LinearUp	88	8.95431924548274	6	19
3	14.2245	LinearUp	89	9.71331171413433	6	19
4	10.3005	LinearUp	89	12.4231674224527	6	19
2	7.3575	LinearUp	89	8.30375359835958	6	19
5	11.772	LinearUp	89	15.8811586673318	6	19
1	5.886	LinearUp	89	6.98659415144361	6	19
3	14.2245	LinearUp	90	9.62090230777983	6	19
2	7.3575	LinearUp	90	11.0918162814386	6	19
1	5.886	LinearUp	90	5.28911414145219	6	19
5	11.772	LinearUp	90	12.8405347817447	6	19
4	10.3005	LinearUp	90	8.47348576660781	6	19
3	14.715	LinearUp	91	13.1248137586329	6	19
2	7.3575	LinearUp	91	8.89983037499469	6	19
4	10.3005	LinearUp	91	11.9642468198939	6	19
1	5.886	LinearUp	91	7.28469573104752	6	19
5	11.772	LinearUp	91	14.3333413783962	6	19
3	14.715	LinearUp	92	9.47988571485689	6	19
4	10.3005	LinearUp	92	14.7711473113241	6	19
1	5.886	LinearUp	92	7.76899891134295	6	19
2	7.3575	LinearUp	92	6.19392091556438	6	19
5	11.772	LinearUp	92	9.56258293884547	6	19
3	14.715	LinearUp	93	9.28279146352695	6	19
1	5.886	LinearUp	93	10.1294512215723	6	19
4	10.3005	LinearUp	93	8.92379011115665	6	19
2	7.3575	LinearUp	93	6.07703730473274	6	19
5	11.772	LinearUp	93	12.5516972228121	6	19
3	14.715	LinearUp	94	8.24262486492751	6	19
5	11.772	LinearUp	94	14.0301039213298	6	19
2	7.3575	LinearUp	94	10.3082440058977	6	19
1	5.886	LinearUp	94	6.34231737483273	6	19
4	10.3005	LinearUp	94	8.28386773354052	6	19
3	14.715	LinearUp	95	7.91563250278335	6	19
1	5.886	LinearUp	95	6.49199469722521	6	19
5	11.772	LinearUp	95	11.7849822437719	6	19
4	10.3005	LinearUp	95	8.83669727860133	6	19
2	7.3575	LinearUp	95	6.31986162642905	6	19
3	14.715	LinearUp	96	10.8996032806196	6	19
4	10.3005	LinearUp	96	8.59988246242187	6	19
2	7.3575	LinearUp	96	6.67494628486239	6	19
5	11.772	LinearUp	96	12.1712914501266	6	19
1	5.886	LinearUp	96	5.14687142539125	6	19
3	14.715	LinearUp	97	9.53952446020777	6	19
5	11.772	LinearUp	97	14.1913629771111	6	19
4	10.3005	LinearUp	97	11.9724488117179	6	19
1	5.886	LinearUp	97	6.30815707401896	6	19
2	7.3575	LinearUp	97	10.3050870448974	6	19
3	14.715	LinearUp	98	9.26311589354765	6	19
2	7.3575	LinearUp	98	11.467596042669	6	19
1	5.886	LinearUp	98	3.76253633255439	6	19
4	10.3005	LinearUp	98	9.69902246858879	6	19
5	11.772	LinearUp	98	11.774103058895	6	19
4	10.3005	LinearUp	1	10.6442976941487	1	27
1	5.886	LinearUp	1	6.94542416182291	1	27
5	11.772	LinearUp	1	11.8436706372736	1	27
2	7.3575	LinearUp	1	8.31888739858248	1	27
4	10.3005	LinearUp	2	10.0442171601392	1	27
5	11.772	LinearUp	2	14.2955663590172	1	27
1	5.886	LinearUp	2	8.17130682302052	1	27
2	7.3575	LinearUp	2	9.4708916997489	1	27
5	11.772	LinearUp	3	12.4019546654442	1	27
4	10.3005	LinearUp	3	8.7252010607547	1	27
1	5.886	LinearUp	3	8.13048888461603	1	27
2	7.3575	LinearUp	3	8.41789260543966	1	27
1	5.886	LinearUp	4	7.68125102807289	1	27
5	11.772	LinearUp	4	11.9591789455251	1	27
2	7.3575	LinearUp	4	8.27813862369995	1	27
4	10.3005	LinearUp	4	10.4784205945636	1	27
5	11.772	LinearUp	5	11.8521250610589	1	27
2	7.3575	LinearUp	5	9.77130508218892	1	27
1	5.886	LinearUp	5	8.36178484283987	1	27
4	10.3005	LinearUp	5	10.8920518158966	1	27
5	11.772	LinearUp	6	15.6603343446432	1	27
1	5.886	LinearUp	6	8.1744017435519	1	27
4	10.3005	LinearUp	6	8.99604523533385	1	27
2	7.3575	LinearUp	6	7.70574324362204	1	27
1	5.886	LinearUp	7	6.8826161432284	1	27
4	10.3005	LinearUp	7	10.2178997465707	1	27
2	7.3575	LinearUp	7	7.35543078781869	1	27
5	11.772	LinearUp	7	13.5351204674386	1	27
2	7.3575	LinearUp	8	8.10948116307073	1	27
4	10.3005	LinearUp	8	8.36270556642242	1	27
5	11.772	LinearUp	8	13.4752469628476	1	27
1	5.886	LinearUp	8	8.82774258251288	1	27
2	7.3575	LinearUp	9	7.04460616396941	1	27
5	11.772	LinearUp	9	11.1785769817194	1	27
1	5.886	LinearUp	9	8.24739056651893	1	27
4	10.3005	LinearUp	9	10.1278682110336	1	27
1	5.886	LinearUp	10	8.64370212384756	1	27
2	7.3575	LinearUp	10	7.36747826936565	1	27
5	11.772	LinearUp	10	12.074433677939	1	27
4	10.3005	LinearUp	10	8.68439224734743	1	27
1	5.886	LinearUp	11	6.55308995713492	1	27
5	11.772	LinearUp	11	13.5583686519247	1	27
2	7.3575	LinearUp	11	8.54853237142112	1	27
4	10.3005	LinearUp	11	10.4530993775126	1	27
5	11.772	LinearUp	12	15.8102136907756	1	27
4	10.3005	LinearUp	12	9.68024430522858	1	27
2	7.3575	LinearUp	12	8.21077319232398	1	27
1	5.886	LinearUp	12	7.29132794459362	1	27
4	10.3005	LinearUp	13	8.65790672801207	1	27
2	7.3575	LinearUp	13	8.38929617115755	1	27
5	11.772	LinearUp	13	9.59146081695881	1	27
1	5.886	LinearUp	13	9.60070608328712	1	27
5	11.772	LinearUp	14	9.67490750347254	1	27
2	7.3575	LinearUp	14	7.81440175719574	1	27
1	5.886	LinearUp	14	5.86489139658305	1	27
4	10.3005	LinearUp	14	9.64220731840541	1	27
1	5.886	LinearUp	15	6.88153230063524	1	27
2	7.3575	LinearUp	15	8.25477014671824	1	27
5	11.772	LinearUp	15	9.21826020211033	1	27
4	10.3005	LinearUp	15	11.5431709345306	1	27
5	11.772	LinearUp	16	11.7340369760126	2	27
1	5.886	LinearUp	16	6.36059068622595	2	27
2	7.3575	LinearUp	16	7.47619569287443	2	27
4	10.3005	LinearUp	16	9.45676941019033	2	27
1	5.886	LinearUp	17	8.03054844486633	2	27
5	11.772	LinearUp	17	11.1531964201384	2	27
2	7.3575	LinearUp	17	8.69907620007928	2	27
4	10.3005	LinearUp	17	8.51368028496651	2	27
2	7.3575	LinearUp	18	9.86773582249333	2	27
5	11.772	LinearUp	18	12.7734624525413	2	27
1	5.886	LinearUp	18	7.85200492335608	2	27
4	10.3005	LinearUp	18	7.99372599582942	2	27
1	5.886	LinearUp	19	7.57758982718578	2	27
2	7.3575	LinearUp	19	8.43680374092933	2	27
4	10.3005	LinearUp	19	10.1765302513624	2	27
5	11.772	LinearUp	19	11.9710201222955	2	27
1	5.886	LinearUp	20	6.68043634658594	2	27
2	7.3575	LinearUp	20	7.53597839747229	2	27
5	11.772	LinearUp	20	10.3163213024226	2	27
4	10.3005	LinearUp	20	9.91612348933342	2	27
1	5.886	LinearUp	21	6.7729647832423	2	27
5	11.772	LinearUp	21	13.2221346220477	2	27
2	7.3575	LinearUp	21	8.16841767727375	2	27
4	10.3005	LinearUp	21	9.81285312783027	2	27
5	11.772	LinearUp	22	13.8974572052202	2	27
4	10.3005	LinearUp	22	9.91600336623205	2	27
2	7.3575	LinearUp	22	9.95077154694054	2	27
1	5.886	LinearUp	22	8.81980187329718	2	27
4	10.3005	LinearUp	23	8.31353394270673	2	27
5	11.772	LinearUp	23	14.040551511118	2	27
1	5.886	LinearUp	23	9.0098921640882	2	27
2	7.3575	LinearUp	23	7.60865596827071	2	27
5	11.772	LinearUp	24	12.2316752740172	2	27
1	5.886	LinearUp	24	8.49851046984348	2	27
2	7.3575	LinearUp	24	7.00968988475553	2	27
4	10.3005	LinearUp	24	9.49428859032923	2	27
5	11.772	LinearUp	25	13.5187768996151	2	27
2	7.3575	LinearUp	25	8.64490106133253	2	27
1	5.886	LinearUp	25	7.2010478794049	2	27
4	10.3005	LinearUp	25	6.65586509016157	2	27
2	7.3575	LinearUp	26	9.25772349208125	2	27
4	10.3005	LinearUp	26	12.029126222157	2	27
5	11.772	LinearUp	26	14.5086377241752	2	27
1	5.886	LinearUp	26	8.17284069785751	2	27
4	10.3005	LinearUp	27	7.87237606933476	2	27
2	7.3575	LinearUp	27	8.84029431191169	2	27
5	11.772	LinearUp	27	10.1305749949823	2	27
1	5.886	LinearUp	27	4.61308615312878	2	27
5	11.772	LinearUp	28	11.0438083711608	2	27
1	5.886	LinearUp	28	6.39001741218372	2	27
4	10.3005	LinearUp	28	5.94874185585709	2	27
2	7.3575	LinearUp	28	8.80893759489285	2	27
1	5.886	LinearUp	29	4.98413282654103	2	27
2	7.3575	LinearUp	29	7.05089909669179	2	27
5	11.772	LinearUp	29	11.8675272246316	2	27
4	10.3005	LinearUp	29	9.55744045728235	2	27
1	5.886	LinearUp	30	8.04488435732995	2	27
5	11.772	LinearUp	30	13.5458909141107	2	27
4	10.3005	LinearUp	30	9.10368515040311	2	27
2	7.3575	LinearUp	30	9.54354231849412	2	27
3	11.772	LinearUp	31	8.39227203445721	3	27
4	10.3005	LinearUp	31	11.2225156516083	3	27
1	5.886	LinearUp	31	7.79758105717664	3	27
5	11.772	LinearUp	31	11.4112064195473	3	27
2	7.3575	LinearUp	31	6.77051597248624	3	27
3	11.772	LinearUp	32	8.19517963203684	3	27
5	11.772	LinearUp	32	13.7614919001778	3	27
2	7.3575	LinearUp	32	8.26344060319612	3	27
1	5.886	LinearUp	32	6.58674167630214	3	27
4	10.3005	LinearUp	32	9.0069609922709	3	27
3	11.772	LinearUp	33	8.89424989529695	3	27
2	7.3575	LinearUp	33	8.79982329507506	3	27
5	11.772	LinearUp	33	11.091172940509	3	27
4	10.3005	LinearUp	33	8.32767082529365	3	27
1	5.886	LinearUp	33	7.36881762740575	3	27
3	11.772	LinearUp	34	7.13657580173629	3	27
1	5.886	LinearUp	34	7.95551588053314	3	27
4	10.3005	LinearUp	34	8.87245870044337	3	27
2	7.3575	LinearUp	34	9.14054207639057	3	27
5	11.772	LinearUp	34	12.8632715850671	3	27
3	11.772	LinearUp	35	8.84757697423623	3	27
1	5.886	LinearUp	35	8.4517322964611	3	27
4	10.3005	LinearUp	35	8.68755232982849	3	27
5	11.772	LinearUp	35	11.5295036391096	3	27
2	7.3575	LinearUp	35	6.07633278622839	3	27
3	11.772	LinearUp	36	7.99815925513056	3	27
4	10.3005	LinearUp	36	11.7004794549417	3	27
1	5.886	LinearUp	36	8.90377799680736	3	27
5	11.772	LinearUp	36	12.9458325247031	3	27
2	7.3575	LinearUp	36	9.25073885505869	3	27
3	11.772	LinearUp	37	6.40137379210074	3	27
5	11.772	LinearUp	37	11.9509543076265	3	27
1	5.886	LinearUp	37	6.39951756087605	3	27
4	10.3005	LinearUp	37	7.83468281150641	3	27
2	7.3575	LinearUp	37	7.10366670148039	3	27
3	11.772	LinearUp	38	5.41415428731318	3	27
2	7.3575	LinearUp	38	10.0375375096391	3	27
4	10.3005	LinearUp	38	9.7688337285206	3	27
5	11.772	LinearUp	38	12.1385280904956	3	27
1	5.886	LinearUp	38	7.58748031588802	3	27
3	11.772	LinearUp	39	10.5437311758496	3	27
1	5.886	LinearUp	39	6.78071029969097	3	27
4	10.3005	LinearUp	39	9.49973344725929	3	27
2	7.3575	LinearUp	39	8.54901670740136	3	27
5	11.772	LinearUp	39	10.7630882138093	3	27
3	11.772	LinearUp	40	8.20587377009339	3	27
4	10.3005	LinearUp	40	11.7280769182978	3	27
5	11.772	LinearUp	40	9.71051759616638	3	27
1	5.886	LinearUp	40	8.49485775527491	3	27
2	7.3575	LinearUp	40	6.91592787539881	3	27
3	11.772	LinearUp	41	6.76385572017901	3	27
2	7.3575	LinearUp	41	8.64073862769708	3	27
4	10.3005	LinearUp	41	11.2519955421833	3	27
1	5.886	LinearUp	41	5.69385140722541	3	27
5	11.772	LinearUp	41	13.5905550349625	3	27
3	11.772	LinearUp	42	6.47198894407737	3	27
5	11.772	LinearUp	42	11.2526920306405	3	27
2	7.3575	LinearUp	42	10.3574108320947	3	27
4	10.3005	LinearUp	42	11.4576945255073	3	27
1	5.886	LinearUp	42	3.5951649280578	3	27
3	11.772	LinearUp	43	5.75667870747066	3	27
1	5.886	LinearUp	43	7.10142604012218	3	27
2	7.3575	LinearUp	43	8.47847812078115	3	27
4	10.3005	LinearUp	43	11.4897814340347	3	27
5	11.772	LinearUp	43	12.5038288474296	3	27
3	11.772	LinearUp	44	7.72005850584623	3	27
4	10.3005	LinearUp	44	12.2387711792635	3	27
2	7.3575	LinearUp	44	10.2489363163391	3	27
5	11.772	LinearUp	44	14.1372769470344	3	27
1	5.886	LinearUp	44	8.72538553391051	3	27
3	11.772	LinearUp	45	8.56425176516041	3	27
5	11.772	LinearUp	45	13.7150046062928	3	27
1	5.886	LinearUp	45	9.23227775606145	3	27
4	10.3005	LinearUp	45	9.2727481120681	3	27
2	7.3575	LinearUp	45	9.60657328318599	3	27
3	11.772	LinearUp	46	8.46097409987505	3	27
2	7.3575	LinearUp	46	8.29249329221979	3	27
1	5.886	LinearUp	46	8.60982661959108	3	27
5	11.772	LinearUp	46	12.0029467789625	3	27
4	10.3005	LinearUp	46	9.0696844660971	3	27
3	11.772	LinearUp	47	9.54168269215315	3	27
4	10.3005	LinearUp	47	11.5203896532605	3	27
5	11.772	LinearUp	47	14.3145114346995	3	27
1	5.886	LinearUp	47	9.63691665596454	3	27
2	7.3575	LinearUp	47	7.86091402075479	3	27
3	11.772	LinearUp	48	7.75691487582444	3	27
5	11.772	LinearUp	48	13.55358253213	3	27
2	7.3575	LinearUp	48	7.87975118154564	3	27
1	5.886	LinearUp	48	8.01122887089966	3	27
4	10.3005	LinearUp	48	8.34200925798486	3	27
3	11.772	LinearUp	49	7.11359447298949	3	27
1	5.886	LinearUp	49	6.26954695260618	3	27
5	11.772	LinearUp	49	9.78050625377594	3	27
4	10.3005	LinearUp	49	8.8626770077536	3	27
2	7.3575	LinearUp	49	7.62699311646842	3	27
3	11.772	LinearUp	50	7.24661656331017	3	27
2	7.3575	LinearUp	50	6.98453904919378	3	27
4	10.3005	LinearUp	50	9.19882183700526	3	27
5	11.772	LinearUp	50	10.331849412849	3	27
1	5.886	LinearUp	50	5.83144514541806	3	27
3	12.2625	LinearUp	51	9.07460102044425	4	27
5	11.772	LinearUp	51	12.7334623788669	4	27
2	7.3575	LinearUp	51	9.06729822566169	4	27
1	5.886	LinearUp	51	4.24989637888994	4	27
4	10.3005	LinearUp	51	8.77627176724381	4	27
3	12.2625	LinearUp	52	8.94569678395722	4	27
1	5.886	LinearUp	52	8.17729976060309	4	27
2	7.3575	LinearUp	52	6.39385332744614	4	27
4	10.3005	LinearUp	52	8.79539443284217	4	27
5	11.772	LinearUp	52	12.1958510163194	4	27
3	12.2625	LinearUp	53	8.57429217250866	4	27
4	10.3005	LinearUp	53	10.6401862409134	4	27
5	11.772	LinearUp	53	11.591671789419	4	27
1	5.886	LinearUp	53	7.01796824959914	4	27
2	7.3575	LinearUp	53	6.37409779576777	4	27
3	12.2625	LinearUp	54	7.8509200521963	4	27
2	7.3575	LinearUp	54	4.45608664346902	4	27
1	5.886	LinearUp	54	6.12889282195068	4	27
4	10.3005	LinearUp	54	7.63070544508504	4	27
5	11.772	LinearUp	54	9.52315671577065	4	27
3	12.2625	LinearUp	55	9.61993492395005	4	27
2	7.3575	LinearUp	55	9.58615954331486	4	27
5	11.772	LinearUp	55	11.293922489265	4	27
1	5.886	LinearUp	55	8.01238452744946	4	27
4	10.3005	LinearUp	55	9.17672284090068	4	27
3	12.2625	LinearUp	56	7.91598497607977	4	27
4	10.3005	LinearUp	56	10.8899137700323	4	27
1	5.886	LinearUp	56	6.20712287277142	4	27
2	7.3575	LinearUp	56	6.96710793499523	4	27
5	11.772	LinearUp	56	11.0019007157486	4	27
3	12.2625	LinearUp	57	8.52891083789731	4	27
5	11.772	LinearUp	57	13.914646065159	4	27
1	5.886	LinearUp	57	8.83692989952047	4	27
2	7.3575	LinearUp	57	6.78869095600726	4	27
4	10.3005	LinearUp	57	8.07451697617985	4	27
3	12.2625	LinearUp	58	8.32170292678899	4	27
1	5.886	LinearUp	58	7.68826233077512	4	27
2	7.3575	LinearUp	58	5.89923071498677	4	27
5	11.772	LinearUp	58	10.823569626444	4	27
4	10.3005	LinearUp	58	8.20473499778967	4	27
3	12.753	LinearUp	59	10.1069922106506	4	27
1	5.886	LinearUp	59	7.12782593109571	4	27
5	11.772	LinearUp	59	12.3231820633476	4	27
4	10.3005	LinearUp	59	9.68130176726025	4	27
2	7.3575	LinearUp	59	9.2628970133195	4	27
3	12.753	LinearUp	60	7.47911996175628	4	27
2	7.3575	LinearUp	60	8.19048667821625	4	27
5	11.772	LinearUp	60	12.0888986076464	4	27
1	5.886	LinearUp	60	7.42823799236931	4	27
4	10.3005	LinearUp	60	9.24218981574191	4	27
3	12.753	LinearUp	61	7.47811401933416	4	27
5	11.772	LinearUp	61	13.9890869132556	4	27
2	7.3575	LinearUp	61	10.3591772548658	4	27
4	10.3005	LinearUp	61	10.0155038042187	4	27
1	5.886	LinearUp	61	4.15335223295004	4	27
3	12.753	LinearUp	62	9.71481299043515	4	27
4	10.3005	LinearUp	62	13.2487070563869	4	27
2	7.3575	LinearUp	62	9.62899887166287	4	27
1	5.886	LinearUp	62	2.76852494927029	4	27
5	11.772	LinearUp	62	13.4078674586693	4	27
3	12.753	LinearUp	63	9.89648379130317	4	27
4	10.3005	LinearUp	63	10.363242571568	4	27
1	5.886	LinearUp	63	7.03374883397392	4	27
5	11.772	LinearUp	63	10.8593381565832	4	27
2	7.3575	LinearUp	63	8.49961306122802	4	27
3	12.753	LinearUp	64	7.34482279215933	4	27
2	7.3575	LinearUp	64	8.89211659348808	4	27
4	10.3005	LinearUp	64	9.98196327897668	4	27
5	11.772	LinearUp	64	10.5179518093163	4	27
1	5.886	LinearUp	64	7.69842540527991	4	27
3	12.753	LinearUp	65	7.25977837765726	4	27
5	11.772	LinearUp	65	13.2167942464234	4	27
2	7.3575	LinearUp	65	9.0295376924457	4	27
4	10.3005	LinearUp	65	9.9080910772994	4	27
1	5.886	LinearUp	65	7.60241932472185	4	27
3	12.753	LinearUp	66	7.5431277117891	4	27
1	5.886	LinearUp	66	8.04835282780105	4	27
2	7.3575	LinearUp	66	9.84408613076094	4	27
5	11.772	LinearUp	66	13.0004741069727	4	27
4	10.3005	LinearUp	66	10.6356326682229	4	27
3	13.2435	LinearUp	67	8.53713156797508	5	27
5	11.772	LinearUp	67	13.296723061688	5	27
4	10.3005	LinearUp	67	11.2831474515867	5	27
2	7.3575	LinearUp	67	8.84356691982637	5	27
1	5.886	LinearUp	67	7.91935671731294	5	27
3	13.2435	LinearUp	68	8.22255383046263	5	27
4	10.3005	LinearUp	68	13.0503496161342	5	27
5	11.772	LinearUp	68	13.8923621005559	5	27
1	5.886	LinearUp	68	8.10822769980413	5	27
2	7.3575	LinearUp	68	7.82043802688028	5	27
3	13.2435	LinearUp	69	6.874641693976	5	27
1	5.886	LinearUp	69	4.6179419696604	5	27
2	7.3575	LinearUp	69	9.4834950258451	5	27
5	11.772	LinearUp	69	12.8358610472221	5	27
4	10.3005	LinearUp	69	9.89443778119265	5	27
3	13.2435	LinearUp	70	9.19678234027816	5	27
2	7.3575	LinearUp	70	8.63440962263871	5	27
5	11.772	LinearUp	70	13.1797110146185	5	27
4	10.3005	LinearUp	70	9.95756936632374	5	27
1	5.886	LinearUp	70	7.93475687937786	5	27
3	13.2435	LinearUp	71	8.72214683884805	5	27
2	7.3575	LinearUp	71	10.65506454614	5	27
5	11.772	LinearUp	71	12.9126975478406	5	27
4	10.3005	LinearUp	71	10.9375977554764	5	27
1	5.886	LinearUp	71	7.89983271779234	5	27
3	13.2435	LinearUp	72	10.802342830559	5	27
4	10.3005	LinearUp	72	12.1081121032071	5	27
2	7.3575	LinearUp	72	9.40651728646293	5	27
1	5.886	LinearUp	72	7.09076378003375	5	27
5	11.772	LinearUp	72	11.8108118333067	5	27
3	13.2435	LinearUp	73	9.24741585597732	5	27
5	11.772	LinearUp	73	12.1944352488362	5	27
1	5.886	LinearUp	73	8.56601229974821	5	27
2	7.3575	LinearUp	73	5.96676717925456	5	27
4	10.3005	LinearUp	73	7.86411935303255	5	27
3	13.2435	LinearUp	74	8.87150850652685	5	27
1	5.886	LinearUp	74	9.02828263051059	5	27
5	11.772	LinearUp	74	10.8359623673374	5	27
4	10.3005	LinearUp	74	8.18100166201717	5	27
2	7.3575	LinearUp	74	9.33182032425459	5	27
3	13.734	LinearUp	75	7.50691789435545	5	27
1	5.886	LinearUp	75	3.75724873075615	5	27
5	11.772	LinearUp	75	11.3245507269366	5	27
2	7.3575	LinearUp	75	7.59158474434833	5	27
4	10.3005	LinearUp	75	8.88585194943671	5	27
3	13.734	LinearUp	76	9.10083454090585	5	27
2	7.3575	LinearUp	76	3.97073144989927	5	27
1	5.886	LinearUp	76	6.93758068015515	5	27
4	10.3005	LinearUp	76	9.1634186738878	5	27
5	11.772	LinearUp	76	11.3086072147217	5	27
3	13.734	LinearUp	77	8.60976713688865	5	27
5	11.772	LinearUp	77	14.4523588613959	5	27
1	5.886	LinearUp	77	7.59882819614954	5	27
4	10.3005	LinearUp	77	7.3992213307082	5	27
2	7.3575	LinearUp	77	7.27422192060345	5	27
3	13.734	LinearUp	78	9.27719417192445	5	27
4	10.3005	LinearUp	78	11.4612379074923	5	27
5	11.772	LinearUp	78	12.3834266394647	5	27
2	7.3575	LinearUp	78	9.01501777469117	5	27
1	5.886	LinearUp	78	6.70719799143878	5	27
3	13.734	LinearUp	79	9.08142214574979	5	27
4	10.3005	LinearUp	79	11.6343753875353	5	27
2	7.3575	LinearUp	79	8.35512835772208	5	27
5	11.772	LinearUp	79	10.2180847759977	5	27
1	5.886	LinearUp	79	7.90997986105391	5	27
3	13.734	LinearUp	80	7.91754851535619	5	27
5	11.772	LinearUp	80	13.2619588410822	5	27
4	10.3005	LinearUp	80	11.9322668399374	5	27
1	5.886	LinearUp	80	8.11091664676452	5	27
2	7.3575	LinearUp	80	7.51565193709679	5	27
3	13.734	LinearUp	81	9.79771916859141	5	27
2	7.3575	LinearUp	81	6.50663088631541	5	27
1	5.886	LinearUp	81	4.99943234756353	5	27
4	10.3005	LinearUp	81	10.628551447586	5	27
5	11.772	LinearUp	81	12.8428573146209	5	27
3	13.734	LinearUp	82	9.73028554989099	5	27
1	5.886	LinearUp	82	9.18063278516883	5	27
2	7.3575	LinearUp	82	9.74082376223551	5	27
5	11.772	LinearUp	82	12.8939944799136	5	27
4	10.3005	LinearUp	82	8.50523196647941	5	27
3	14.2245	LinearUp	83	7.88180228475353	6	27
4	10.3005	LinearUp	83	11.2445691846413	6	27
2	7.3575	LinearUp	83	7.28723824544209	6	27
1	5.886	LinearUp	83	6.65867647716476	6	27
5	11.772	LinearUp	83	12.364658946363	6	27
3	14.2245	LinearUp	84	7.0722640307782	6	27
2	7.3575	LinearUp	84	8.77813489659117	6	27
1	5.886	LinearUp	84	4.45606515570849	6	27
4	10.3005	LinearUp	84	10.2588193067759	6	27
5	11.772	LinearUp	84	12.3446452698381	6	27
3	14.2245	LinearUp	85	8.79958023317411	6	27
5	11.772	LinearUp	85	13.3863664633594	6	27
1	5.886	LinearUp	85	4.61544140186889	6	27
2	7.3575	LinearUp	85	7.10264397440704	6	27
4	10.3005	LinearUp	85	9.75432173656417	6	27
3	14.2245	LinearUp	86	9.98279115099353	6	27
1	5.886	LinearUp	86	4.05474923651265	6	27
5	11.772	LinearUp	86	11.4301302195624	6	27
2	7.3575	LinearUp	86	9.42020931855956	6	27
4	10.3005	LinearUp	86	7.79578173990568	6	27
3	14.2245	LinearUp	87	10.0212831793265	6	27
2	7.3575	LinearUp	87	6.67418532786321	6	27
4	10.3005	LinearUp	87	8.68580425274931	6	27
5	11.772	LinearUp	87	13.3452580444006	6	27
1	5.886	LinearUp	87	8.75337831822571	6	27
3	14.2245	LinearUp	88	5.81497791230126	6	27
5	11.772	LinearUp	88	11.362101864397	6	27
2	7.3575	LinearUp	88	9.29100850409174	6	27
1	5.886	LinearUp	88	6.432548636465	6	27
4	10.3005	LinearUp	88	8.55880578637564	6	27
3	14.2245	LinearUp	89	6.64086591218478	6	27
1	5.886	LinearUp	89	5.98787841763583	6	27
4	10.3005	LinearUp	89	11.8657442654475	6	27
2	7.3575	LinearUp	89	8.86548065221069	6	27
5	11.772	LinearUp	89	13.3042246135022	6	27
3	14.2245	LinearUp	90	10.2575679320517	6	27
4	10.3005	LinearUp	90	15.0063927917352	6	27
1	5.886	LinearUp	90	4.52199672714205	6	27
5	11.772	LinearUp	90	10.2533357188325	6	27
2	7.3575	LinearUp	90	5.71864111934622	6	27
3	14.715	LinearUp	91	7.22923459462379	6	27
4	10.3005	LinearUp	91	12.0330933440194	6	27
1	5.886	LinearUp	91	4.37969408623285	6	27
2	7.3575	LinearUp	91	3.33467563915809	6	27
5	11.772	LinearUp	91	12.9063800991684	6	27
3	14.715	LinearUp	92	8.40344247542713	6	27
5	11.772	LinearUp	92	13.7263708600148	6	27
4	10.3005	LinearUp	92	11.3679805024514	6	27
1	5.886	LinearUp	92	4.51866571268107	6	27
2	7.3575	LinearUp	92	10.4627332283852	6	27
3	14.715	LinearUp	93	9.76249868938903	6	27
2	7.3575	LinearUp	93	10.2519601086009	6	27
4	10.3005	LinearUp	93	13.4635064471329	6	27
1	5.886	LinearUp	93	3.9510678803088	6	27
5	11.772	LinearUp	93	12.5652834907027	6	27
3	14.715	LinearUp	94	5.79869607825717	6	27
1	5.886	LinearUp	94	3.92317319881705	6	27
2	7.3575	LinearUp	94	6.35425047113536	6	27
4	10.3005	LinearUp	94	9.91208161224623	6	27
5	11.772	LinearUp	94	13.4997929346451	6	27
3	14.715	LinearUp	95	8.42749106406856	6	27
2	7.3575	LinearUp	95	11.868294567206	6	27
4	10.3005	LinearUp	95	10.3318599546421	6	27
1	5.886	LinearUp	95	4.4762619920747	6	27
5	11.772	LinearUp	95	12.1402690635393	6	27
3	14.715	LinearUp	96	8.96948635484659	6	27
1	5.886	LinearUp	96	4.18891477885882	6	27
2	7.3575	LinearUp	96	9.39032551463738	6	27
4	10.3005	LinearUp	96	12.1289380687747	6	27
5	11.772	LinearUp	96	13.2546682890497	6	27
3	14.715	LinearUp	97	10.349542867781	6	27
5	11.772	LinearUp	97	14.3062290044821	6	27
2	7.3575	LinearUp	97	10.5019380672172	6	27
4	10.3005	LinearUp	97	11.3725795594183	6	27
1	5.886	LinearUp	97	3.80872146565922	6	27
3	14.715	LinearUp	98	10.3645511403421	6	27
4	10.3005	LinearUp	98	11.6789245566936	6	27
1	5.886	LinearUp	98	4.81395348698389	6	27
2	7.3575	LinearUp	98	8.71691066316778	6	27
5	11.772	LinearUp	98	12.3353184305664	6	27
5	11.772	LinearUp	1	9.30446725355272	1	35
1	5.886	LinearUp	1	7.12161773895897	1	35
4	10.3005	LinearUp	1	13.0473647442723	1	35
2	7.3575	LinearUp	1	9.97280430121133	1	35
4	10.3005	LinearUp	2	12.4600418742689	1	35
5	11.772	LinearUp	2	16.8165679375138	1	35
2	7.3575	LinearUp	2	13.1681491520831	1	35
1	5.886	LinearUp	2	7.85274881770493	1	35
2	7.3575	LinearUp	3	9.47986076451225	1	35
4	10.3005	LinearUp	3	9.59300338958887	1	35
1	5.886	LinearUp	3	8.64088221357537	1	35
5	11.772	LinearUp	3	11.9678949680852	1	35
1	5.886	LinearUp	4	8.8504037662849	1	35
2	7.3575	LinearUp	4	8.13563692016845	1	35
5	11.772	LinearUp	4	13.6714681461905	1	35
4	10.3005	LinearUp	4	13.4680500732635	1	35
5	11.772	LinearUp	5	16.9222923411972	1	35
1	5.886	LinearUp	5	9.46064586648987	1	35
2	7.3575	LinearUp	5	10.6385008507926	1	35
4	10.3005	LinearUp	5	11.8760660068955	1	35
5	11.772	LinearUp	6	18.945194829683	1	35
2	7.3575	LinearUp	6	8.70722941042928	1	35
4	10.3005	LinearUp	6	10.2858081853225	1	35
1	5.886	LinearUp	6	7.69236515382786	1	35
2	7.3575	LinearUp	7	8.5609095286209	1	35
5	11.772	LinearUp	7	16.2220465573544	1	35
4	10.3005	LinearUp	7	12.2403149514168	1	35
1	5.886	LinearUp	7	6.99096616159491	1	35
4	10.3005	LinearUp	8	12.5669917267886	1	35
5	11.772	LinearUp	8	15.8493376950435	1	35
2	7.3575	LinearUp	8	11.0379584648969	1	35
1	5.886	LinearUp	8	4.93997965531879	1	35
5	11.772	LinearUp	9	14.5126812975901	1	35
1	5.886	LinearUp	9	5.77518778087537	1	35
2	7.3575	LinearUp	9	10.5156814180786	1	35
4	10.3005	LinearUp	9	10.9539489824272	1	35
1	5.886	LinearUp	10	5.70210113414134	1	35
5	11.772	LinearUp	10	14.3206985268047	1	35
2	7.3575	LinearUp	10	8.56665516036679	1	35
4	10.3005	LinearUp	10	14.9926310752976	1	35
1	5.886	LinearUp	11	5.17304921208162	1	35
5	11.772	LinearUp	11	18.5955616672193	1	35
2	7.3575	LinearUp	11	8.79303992565201	1	35
4	10.3005	LinearUp	11	13.1410654472536	1	35
1	5.886	LinearUp	12	4.21209426306191	1	35
5	11.772	LinearUp	12	17.6068613681293	1	35
2	7.3575	LinearUp	12	9.809134095565	1	35
4	10.3005	LinearUp	12	13.4490572873058	1	35
2	7.3575	LinearUp	13	8.01748939320406	1	35
4	10.3005	LinearUp	13	14.3907447949141	1	35
5	11.772	LinearUp	13	13.2801526662848	1	35
1	5.886	LinearUp	13	5.54802798380777	1	35
2	7.3575	LinearUp	14	9.18979904822881	1	35
1	5.886	LinearUp	14	4.06834205595547	1	35
4	10.3005	LinearUp	14	12.7035139335997	1	35
5	11.772	LinearUp	14	17.7104024839984	1	35
1	5.886	LinearUp	15	3.19855697428764	1	35
2	7.3575	LinearUp	15	7.7842375776595	1	35
4	10.3005	LinearUp	15	11.058723775794	1	35
5	11.772	LinearUp	15	15.1374597767534	1	35
4	10.3005	LinearUp	16	8.55928038234526	2	35
1	5.886	LinearUp	16	4.88705311378106	2	35
2	7.3575	LinearUp	16	6.68615915011785	2	35
5	11.772	LinearUp	16	11.1444309167311	2	35
4	10.3005	LinearUp	17	9.59106532636753	2	35
1	5.886	LinearUp	17	5.79437916759133	2	35
5	11.772	LinearUp	17	10.5685090263295	2	35
2	7.3575	LinearUp	17	7.84384671806092	2	35
4	10.3005	LinearUp	18	10.1699597688535	2	35
5	11.772	LinearUp	18	12.7128077752391	2	35
1	5.886	LinearUp	18	7.23201695936416	2	35
2	7.3575	LinearUp	18	7.47020032473554	2	35
5	11.772	LinearUp	19	11.0311492595024	2	35
4	10.3005	LinearUp	19	10.7563311312532	2	35
1	5.886	LinearUp	19	5.17448597709665	2	35
2	7.3575	LinearUp	19	6.59405300752564	2	35
4	10.3005	LinearUp	20	10.9743287734305	2	35
5	11.772	LinearUp	20	13.0043882313781	2	35
1	5.886	LinearUp	20	6.1232514863913	2	35
2	7.3575	LinearUp	20	7.47503116865551	2	35
1	5.886	LinearUp	21	5.2688941679952	2	35
5	11.772	LinearUp	21	11.2069705131914	2	35
4	10.3005	LinearUp	21	11.2471128133333	2	35
2	7.3575	LinearUp	21	8.11899239366474	2	35
1	5.886	LinearUp	22	5.85471292508967	2	35
2	7.3575	LinearUp	22	8.75111857160529	2	35
5	11.772	LinearUp	22	12.0135911176786	2	35
4	10.3005	LinearUp	22	10.6902414152451	2	35
1	5.886	LinearUp	23	6.4092619941986	2	35
5	11.772	LinearUp	23	11.8006288109242	2	35
4	10.3005	LinearUp	23	10.1484140953778	2	35
2	7.3575	LinearUp	23	10.5629598723697	2	35
4	10.3005	LinearUp	24	8.48783693762883	2	35
5	11.772	LinearUp	24	11.5296960340008	2	35
2	7.3575	LinearUp	24	10.4302664804702	2	35
1	5.886	LinearUp	24	5.17186452147655	2	35
2	7.3575	LinearUp	25	6.36898079312391	2	35
5	11.772	LinearUp	25	12.0537714199578	2	35
1	5.886	LinearUp	25	6.34127971947933	2	35
4	10.3005	LinearUp	25	7.55441269646767	2	35
1	5.886	LinearUp	26	7.50717733161659	2	35
5	11.772	LinearUp	26	11.2946017687833	2	35
4	10.3005	LinearUp	26	9.63229696286527	2	35
2	7.3575	LinearUp	26	7.21866506359953	2	35
4	10.3005	LinearUp	27	10.1597435007502	2	35
2	7.3575	LinearUp	27	7.48590351457129	2	35
1	5.886	LinearUp	27	5.54722371662294	2	35
5	11.772	LinearUp	27	8.4558791951001	2	35
2	7.3575	LinearUp	28	9.7158425181091	2	35
4	10.3005	LinearUp	28	8.70166133251439	2	35
1	5.886	LinearUp	28	5.60185579981948	2	35
5	11.772	LinearUp	28	10.9008480615962	2	35
2	7.3575	LinearUp	29	7.58284657812681	2	35
1	5.886	LinearUp	29	5.35101522373088	2	35
4	10.3005	LinearUp	29	8.66501972619653	2	35
5	11.772	LinearUp	29	12.1866963662964	2	35
1	5.886	LinearUp	30	6.96762801438641	2	35
5	11.772	LinearUp	30	12.2998923936616	2	35
2	7.3575	LinearUp	30	9.12823200419782	2	35
4	10.3005	LinearUp	30	9.44002401419085	2	35
3	11.772	LinearUp	31	8.35197457959369	3	35
5	11.772	LinearUp	31	12.7863476724258	3	35
2	7.3575	LinearUp	31	9.08425140557244	3	35
4	10.3005	LinearUp	31	8.88312080804205	3	35
1	5.886	LinearUp	31	6.21728784243373	3	35
3	11.772	LinearUp	32	8.6346139715984	3	35
4	10.3005	LinearUp	32	11.1694844311675	3	35
5	11.772	LinearUp	32	11.93188779837	3	35
1	5.886	LinearUp	32	3.80609789086147	3	35
2	7.3575	LinearUp	32	6.47402056769847	3	35
3	11.772	LinearUp	33	7.18259109938936	3	35
2	7.3575	LinearUp	33	8.47377690209791	3	35
4	10.3005	LinearUp	33	8.51248449281498	3	35
1	5.886	LinearUp	33	5.50187867779144	3	35
5	11.772	LinearUp	33	10.9133997464122	3	35
3	11.772	LinearUp	34	8.47032488312642	3	35
1	5.886	LinearUp	34	8.05984419452611	3	35
5	11.772	LinearUp	34	12.1042771413888	3	35
4	10.3005	LinearUp	34	8.66191828879948	3	35
2	7.3575	LinearUp	34	7.71198712095303	3	35
3	11.772	LinearUp	35	10.4472571112344	3	35
4	10.3005	LinearUp	35	9.20090692366287	3	35
1	5.886	LinearUp	35	4.89081023032108	3	35
5	11.772	LinearUp	35	12.9357094858254	3	35
2	7.3575	LinearUp	35	8.05274060348978	3	35
3	11.772	LinearUp	36	9.40841929381085	3	35
5	11.772	LinearUp	36	13.0782446622959	3	35
2	7.3575	LinearUp	36	10.5412028043543	3	35
4	10.3005	LinearUp	36	10.6339736223848	3	35
1	5.886	LinearUp	36	6.02912280832476	3	35
3	11.772	LinearUp	37	9.84032397496071	3	35
2	7.3575	LinearUp	37	9.3260588218584	3	35
1	5.886	LinearUp	37	4.9831667972731	3	35
4	10.3005	LinearUp	37	7.8371700469915	3	35
5	11.772	LinearUp	37	13.6234354389415	3	35
3	11.772	LinearUp	38	10.6527284914025	3	35
1	5.886	LinearUp	38	4.73679283289417	3	35
5	11.772	LinearUp	38	12.1332959659608	3	35
4	10.3005	LinearUp	38	10.6495609437401	3	35
[truncated: 6,281 more rows]
