# Supplementary material for: Motor memories of object dynamics are categorically organized
Source: eLife. 2021 Nov 19;10:e71627. doi: 10.7554/eLife.71627 (PMC8635978; doi:10.7554/eLife.71627)
Supplement: Figure 5—source data 1. [file elife-71627-fig5-data1.txt]

ObjID	Weight	Condition	ConditionName	Block	AF	RF	Phase	Subject
5	0.7	1	Linear+	1	6.33	6.867	Train	1
1	0.3	1	Linear+	1	2.47181818181818	2.943	Train	1
4	0.6	1	Linear+	1	0.93	5.886	Train	1
2	0.4	1	Linear+	1	2.61083333333333	3.924	Train	1
4	0.6	1	Linear+	2	4.545	5.886	Train	1
2	0.4	1	Linear+	2	3.03	3.924	Train	1
1	0.3	1	Linear+	2	2.55	2.943	Train	1
5	0.7	1	Linear+	2	3.36	6.867	Train	1
4	0.6	1	Linear+	3	5.19	5.886	Train	1
2	0.4	1	Linear+	3	3.19416666666667	3.924	Train	1
5	0.7	1	Linear+	3	7.59	6.867	Train	1
1	0.3	1	Linear+	3	2.73	2.943	Train	1
2	0.4	1	Linear+	4	3.69	3.924	Train	1
4	0.6	1	Linear+	4	5.34	5.886	Train	1
1	0.3	1	Linear+	4	2.43	2.943	Train	1
5	0.7	1	Linear+	4	5.61	6.867	Train	1
5	0.7	1	Linear+	5	6.51	6.867	Train	1
2	0.4	1	Linear+	5	3.45	3.924	Train	1
4	0.6	1	Linear+	5	4.98	5.886	Train	1
1	0.3	1	Linear+	5	3.21	2.943	Train	1
4	0.6	1	Linear+	6	5.55	5.886	Train	1
2	0.4	1	Linear+	6	4.05	3.924	Train	1
1	0.3	1	Linear+	6	2.88	2.943	Train	1
5	0.7	1	Linear+	6	6.33	6.867	Train	1
2	0.4	1	Linear+	7	3.39	3.924	Train	1
4	0.6	1	Linear+	7	4.23	5.886	Train	1
1	0.3	1	Linear+	7	2.22	2.943	Train	1
5	0.7	1	Linear+	7	5.37	6.867	Train	1
4	0.6	1	Linear+	8	5.91	5.886	Train	1
5	0.7	1	Linear+	8	6.78	6.867	Train	1
2	0.4	1	Linear+	8	3.72	3.924	Train	1
1	0.3	1	Linear+	8	3.06	2.943	Train	1
5	0.7	1	Linear+	9	6.84	6.867	Train	1
2	0.4	1	Linear+	9	3.54	3.924	Train	1
1	0.3	1	Linear+	9	3.03	2.943	Train	1
4	0.6	1	Linear+	9	5.7	5.886	Train	1
4	0.6	1	Linear+	10	4.41	5.886	Train	1
2	0.4	1	Linear+	10	3.36	3.924	Train	1
5	0.7	1	Linear+	10	5.73	6.867	Train	1
1	0.3	1	Linear+	10	2.82	2.943	Train	1
4	0.6	1	Linear+	11	5.16	5.886	Train	1
2	0.4	1	Linear+	11	3.03	3.924	Train	1
5	0.7	1	Linear+	11	6.81	6.867	Train	1
1	0.3	1	Linear+	11	3.18	2.943	Train	1
2	0.4	1	Linear+	12	3.57	3.924	Train	1
5	0.7	1	Linear+	12	5.67	6.867	Train	1
1	0.3	1	Linear+	12	2.16	2.943	Train	1
4	0.6	1	Linear+	12	4.86	5.886	Train	1
5	0.7	1	Linear+	13	5.97	6.867	Train	1
2	0.4	1	Linear+	13	3.27	3.924	Train	1
1	0.3	1	Linear+	13	2.55	2.943	Train	1
4	0.6	1	Linear+	13	4.26	5.886	Train	1
4	0.6	1	Linear+	14	4.23	5.886	Train	1
5	0.7	1	Linear+	14	5.97	6.867	Train	1
2	0.4	1	Linear+	14	3	3.924	Train	1
1	0.3	1	Linear+	14	2.25	2.943	Train	1
2	0.4	1	Linear+	15	3.69	3.924	Train	1
5	0.7	1	Linear+	15	6.9	6.867	Train	1
1	0.3	1	Linear+	15	2.55	2.943	Train	1
4	0.6	1	Linear+	15	5.97	5.886	Train	1
3	0.7	1	Linear+	16	4.77	6.867	Test	1
4	0.6	1	Linear+	16	5.34	5.886	Test	1
2	0.4	1	Linear+	16	3.42	3.924	Test	1
1	0.3	1	Linear+	16	2.07	2.943	Test	1
5	0.7	1	Linear+	16	7.02	6.867	Test	1
3	0.7	1	Linear+	17	4.14	6.867	Test	1
5	0.7	1	Linear+	17	6.03	6.867	Test	1
1	0.3	1	Linear+	17	2.49	2.943	Test	1
2	0.4	1	Linear+	17	4.65	3.924	Test	1
4	0.6	1	Linear+	17	6.87	5.886	Test	1
3	0.7	1	Linear+	18	5.16	6.867	Test	1
1	0.3	1	Linear+	18	2.7	2.943	Test	1
5	0.7	1	Linear+	18	6.72	6.867	Test	1
2	0.4	1	Linear+	18	3.45	3.924	Test	1
4	0.6	1	Linear+	18	5.13	5.886	Test	1
3	0.7	1	Linear+	19	5.16	6.867	Test	1
2	0.4	1	Linear+	19	3.75	3.924	Test	1
5	0.7	1	Linear+	19	7.38	6.867	Test	1
4	0.6	1	Linear+	19	4.38	5.886	Test	1
1	0.3	1	Linear+	19	1.83	2.943	Test	1
3	0.7	1	Linear+	20	3.87	6.867	Test	1
2	0.4	1	Linear+	20	3.75	3.924	Test	1
1	0.3	1	Linear+	20	2.4	2.943	Test	1
5	0.7	1	Linear+	20	7.5	6.867	Test	1
4	0.6	1	Linear+	20	6.9	5.886	Test	1
3	0.7	1	Linear+	21	6.45	6.867	Test	1
1	0.3	1	Linear+	21	2.7	2.943	Test	1
2	0.4	1	Linear+	21	4.08	3.924	Test	1
4	0.6	1	Linear+	21	6.6	5.886	Test	1
5	0.7	1	Linear+	21	8.07	6.867	Test	1
3	0.7	1	Linear+	22	4.8	6.867	Test	1
5	0.7	1	Linear+	22	9.3	6.867	Test	1
4	0.6	1	Linear+	22	5.76	5.886	Test	1
2	0.4	1	Linear+	22	3.6	3.924	Test	1
1	0.3	1	Linear+	22	2.97	2.943	Test	1
3	0.7	1	Linear+	23	5.04	6.867	Test	1
4	0.6	1	Linear+	23	8.37	5.886	Test	1
2	0.4	1	Linear+	23	3.45	3.924	Test	1
1	0.3	1	Linear+	23	2.64	2.943	Test	1
5	0.7	1	Linear+	23	7.92	6.867	Test	1
3	0.7	1	Linear+	24	4.95	6.867	Test	1
4	0.6	1	Linear+	24	8.13	5.886	Test	1
2	0.4	1	Linear+	24	3.81	3.924	Test	1
5	0.7	1	Linear+	24	9.51	6.867	Test	1
1	0.3	1	Linear+	24	2.85	2.943	Test	1
3	0.7	1	Linear+	25	4.26	6.867	Test	1
5	0.7	1	Linear+	25	10.02	6.867	Test	1
1	0.3	1	Linear+	25	2.52	2.943	Test	1
2	0.4	1	Linear+	25	3.57	3.924	Test	1
4	0.6	1	Linear+	25	5.13	5.886	Test	1
3	0.7	1	Linear+	26	4.68	6.867	Test	1
1	0.3	1	Linear+	26	2.97	2.943	Test	1
5	0.7	1	Linear+	26	7.38	6.867	Test	1
2	0.4	1	Linear+	26	3.6	3.924	Test	1
4	0.6	1	Linear+	26	4.98	5.886	Test	1
3	0.7	1	Linear+	27	4.65	6.867	Test	1
2	0.4	1	Linear+	27	3.6	3.924	Test	1
4	0.6	1	Linear+	27	6.18	5.886	Test	1
1	0.3	1	Linear+	27	2.91	2.943	Test	1
5	0.7	1	Linear+	27	8.61	6.867	Test	1
3	0.7	1	Linear+	28	4.95	6.867	Test	1
5	0.7	1	Linear+	28	9.48	6.867	Test	1
1	0.3	1	Linear+	28	3.03	2.943	Test	1
4	0.6	1	Linear+	28	6.57	5.886	Test	1
2	0.4	1	Linear+	28	4.35	3.924	Test	1
3	0.7	1	Linear+	29	5.28	6.867	Test	1
2	0.4	1	Linear+	29	3.48	3.924	Test	1
4	0.6	1	Linear+	29	6.39	5.886	Test	1
5	0.7	1	Linear+	29	8.28	6.867	Test	1
1	0.3	1	Linear+	29	2.61	2.943	Test	1
3	0.7	1	Linear+	30	5.01	6.867	Test	1
1	0.3	1	Linear+	30	2.88	2.943	Test	1
4	0.6	1	Linear+	30	6.48	5.886	Test	1
2	0.4	1	Linear+	30	3.09	3.924	Test	1
5	0.7	1	Linear+	30	7.41	6.867	Test	1
3	0.7	1	Linear+	31	4.95	6.867	Test	1
4	0.6	1	Linear+	31	8.19	5.886	Test	1
5	0.7	1	Linear+	31	7.32	6.867	Test	1
1	0.3	1	Linear+	31	2.85	2.943	Test	1
2	0.4	1	Linear+	31	4.35	3.924	Test	1
3	0.7	1	Linear+	32	5.37	6.867	Test	1
5	0.7	1	Linear+	32	9.27	6.867	Test	1
1	0.3	1	Linear+	32	2.76	2.943	Test	1
2	0.4	1	Linear+	32	3.78	3.924	Test	1
4	0.6	1	Linear+	32	5.22	5.886	Test	1
3	0.7	1	Linear+	33	3.48	6.867	Test	1
1	0.3	1	Linear+	33	2.82	2.943	Test	1
2	0.4	1	Linear+	33	3.66	3.924	Test	1
5	0.7	1	Linear+	33	6.06	6.867	Test	1
4	0.6	1	Linear+	33	4.32	5.886	Test	1
3	0.7	1	Linear+	34	5.07292682926829	6.867	Test	1
4	0.6	1	Linear+	34	5.82	5.886	Test	1
1	0.3	1	Linear+	34	2.58	2.943	Test	1
5	0.7	1	Linear+	34	6.72	6.867	Test	1
2	0.4	1	Linear+	34	3.63	3.924	Test	1
3	0.7	1	Linear+	35	3.33	6.867	Test	1
2	0.4	1	Linear+	35	3.36	3.924	Test	1
4	0.6	1	Linear+	35	5.37	5.886	Test	1
1	0.3	1	Linear+	35	2.79	2.943	Test	1
5	0.7	1	Linear+	35	7.77	6.867	Test	1
4	0.6	1	Linear+	1	5.58	5.886	Train	2
1	0.3	1	Linear+	1	2.13	2.943	Train	2
2	0.4	1	Linear+	1	3.39	3.924	Train	2
5	0.7	1	Linear+	1	8.28	6.867	Train	2
1	0.3	1	Linear+	2	2.25	2.943	Train	2
5	0.7	1	Linear+	2	5.91583333333333	6.867	Train	2
4	0.6	1	Linear+	2	4.83	5.886	Train	2
2	0.4	1	Linear+	2	2.58	3.924	Train	2
5	0.7	1	Linear+	3	7.98	6.867	Train	2
4	0.6	1	Linear+	3	4.23	5.886	Train	2
2	0.4	1	Linear+	3	3.48	3.924	Train	2
1	0.3	1	Linear+	3	2.85	2.943	Train	2
4	0.6	1	Linear+	4	5.55	5.886	Train	2
2	0.4	1	Linear+	4	3.33	3.924	Train	2
1	0.3	1	Linear+	4	2.79	2.943	Train	2
5	0.7	1	Linear+	4	6.93	6.867	Train	2
4	0.6	1	Linear+	5	4.86	5.886	Train	2
1	0.3	1	Linear+	5	3.45	2.943	Train	2
5	0.7	1	Linear+	5	7.95	6.867	Train	2
2	0.4	1	Linear+	5	4.8	3.924	Train	2
5	0.7	1	Linear+	6	7.02	6.867	Train	2
1	0.3	1	Linear+	6	2.94	2.943	Train	2
4	0.6	1	Linear+	6	6.9	5.886	Train	2
2	0.4	1	Linear+	6	3.33	3.924	Train	2
4	0.6	1	Linear+	7	5.82	5.886	Train	2
2	0.4	1	Linear+	7	3.99	3.924	Train	2
1	0.3	1	Linear+	7	2.49	2.943	Train	2
5	0.7	1	Linear+	7	7.05	6.867	Train	2
2	0.4	1	Linear+	8	4.05	3.924	Train	2
1	0.3	1	Linear+	8	3.18	2.943	Train	2
5	0.7	1	Linear+	8	7.11	6.867	Train	2
4	0.6	1	Linear+	8	4.41	5.886	Train	2
1	0.3	1	Linear+	9	2.91	2.943	Train	2
2	0.4	1	Linear+	9	4.14	3.924	Train	2
5	0.7	1	Linear+	9	7.17	6.867	Train	2
4	0.6	1	Linear+	9	5.88	5.886	Train	2
4	0.6	1	Linear+	10	6	5.886	Train	2
1	0.3	1	Linear+	10	2.61	2.943	Train	2
5	0.7	1	Linear+	10	6.99	6.867	Train	2
2	0.4	1	Linear+	10	3.81	3.924	Train	2
5	0.7	1	Linear+	11	7.2	6.867	Train	2
4	0.6	1	Linear+	11	5.67	5.886	Train	2
2	0.4	1	Linear+	11	4.02	3.924	Train	2
1	0.3	1	Linear+	11	2.64	2.943	Train	2
2	0.4	1	Linear+	12	3.75	3.924	Train	2
5	0.7	1	Linear+	12	6.03	6.867	Train	2
4	0.6	1	Linear+	12	5.52	5.886	Train	2
1	0.3	1	Linear+	12	2.61	2.943	Train	2
4	0.6	1	Linear+	13	5.58	5.886	Train	2
2	0.4	1	Linear+	13	3.78	3.924	Train	2
1	0.3	1	Linear+	13	2.79	2.943	Train	2
5	0.7	1	Linear+	13	6.54	6.867	Train	2
2	0.4	1	Linear+	14	4.08	3.924	Train	2
5	0.7	1	Linear+	14	5.46	6.867	Train	2
1	0.3	1	Linear+	14	2.34	2.943	Train	2
4	0.6	1	Linear+	14	4.8	5.886	Train	2
4	0.6	1	Linear+	15	4.35	5.886	Train	2
5	0.7	1	Linear+	15	6.42	6.867	Train	2
2	0.4	1	Linear+	15	3.9	3.924	Train	2
1	0.3	1	Linear+	15	2.28	2.943	Train	2
3	0.7	1	Linear+	16	4.17	6.867	Test	2
2	0.4	1	Linear+	16	3.75	3.924	Test	2
1	0.3	1	Linear+	16	2.55	2.943	Test	2
4	0.6	1	Linear+	16	6.24	5.886	Test	2
5	0.7	1	Linear+	16	6.81	6.867	Test	2
3	0.7	1	Linear+	17	3.63	6.867	Test	2
4	0.6	1	Linear+	17	7.02	5.886	Test	2
2	0.4	1	Linear+	17	3.78	3.924	Test	2
5	0.7	1	Linear+	17	6.81	6.867	Test	2
1	0.3	1	Linear+	17	2.94	2.943	Test	2
3	0.7	1	Linear+	18	5.19	6.867	Test	2
1	0.3	1	Linear+	18	2.04	2.943	Test	2
5	0.7	1	Linear+	18	6.63	6.867	Test	2
2	0.4	1	Linear+	18	4.02	3.924	Test	2
4	0.6	1	Linear+	18	5.7	5.886	Test	2
3	0.7	1	Linear+	19	3.87	6.867	Test	2
5	0.7	1	Linear+	19	8.16	6.867	Test	2
4	0.6	1	Linear+	19	5.79	5.886	Test	2
1	0.3	1	Linear+	19	2.43	2.943	Test	2
2	0.4	1	Linear+	19	3.63	3.924	Test	2
3	0.7	1	Linear+	20	4.65	6.867	Test	2
4	0.6	1	Linear+	20	5.1	5.886	Test	2
1	0.3	1	Linear+	20	3.69	2.943	Test	2
2	0.4	1	Linear+	20	3.21	3.924	Test	2
5	0.7	1	Linear+	20	6.72	6.867	Test	2
3	0.7	1	Linear+	21	4.32	6.867	Test	2
1	0.3	1	Linear+	21	3.18	2.943	Test	2
4	0.6	1	Linear+	21	5.16	5.886	Test	2
2	0.4	1	Linear+	21	3.45	3.924	Test	2
5	0.7	1	Linear+	21	5.73	6.867	Test	2
3	0.7	1	Linear+	22	4.74	6.867	Test	2
2	0.4	1	Linear+	22	3.99	3.924	Test	2
1	0.3	1	Linear+	22	2.76	2.943	Test	2
4	0.6	1	Linear+	22	6.36	5.886	Test	2
5	0.7	1	Linear+	22	6.84	6.867	Test	2
3	0.7	1	Linear+	23	4.14	6.867	Test	2
5	0.7	1	Linear+	23	6.99	6.867	Test	2
2	0.4	1	Linear+	23	2.94	3.924	Test	2
4	0.6	1	Linear+	23	5.34	5.886	Test	2
1	0.3	1	Linear+	23	2.22	2.943	Test	2
3	0.7	1	Linear+	24	4.95	6.867	Test	2
2	0.4	1	Linear+	24	3.87	3.924	Test	2
4	0.6	1	Linear+	24	5.22	5.886	Test	2
5	0.7	1	Linear+	24	7.5	6.867	Test	2
1	0.3	1	Linear+	24	4.23	2.943	Test	2
3	0.7	1	Linear+	25	5.94	6.867	Test	2
5	0.7	1	Linear+	25	6.75	6.867	Test	2
1	0.3	1	Linear+	25	3.51	2.943	Test	2
4	0.6	1	Linear+	25	6.24	5.886	Test	2
2	0.4	1	Linear+	25	3.48	3.924	Test	2
3	0.7	1	Linear+	26	4.89	6.867	Test	2
4	0.6	1	Linear+	26	5.97	5.886	Test	2
2	0.4	1	Linear+	26	3.54	3.924	Test	2
5	0.7	1	Linear+	26	6.33	6.867	Test	2
1	0.3	1	Linear+	26	2.88	2.943	Test	2
3	0.7	1	Linear+	27	4.56	6.867	Test	2
1	0.3	1	Linear+	27	2.85	2.943	Test	2
2	0.4	1	Linear+	27	3.42	3.924	Test	2
5	0.7	1	Linear+	27	6.93	6.867	Test	2
4	0.6	1	Linear+	27	4.56	5.886	Test	2
3	0.7	1	Linear+	28	5.01	6.867	Test	2
4	0.6	1	Linear+	28	6.63	5.886	Test	2
1	0.3	1	Linear+	28	3.03	2.943	Test	2
5	0.7	1	Linear+	28	7.26	6.867	Test	2
2	0.4	1	Linear+	28	3.6	3.924	Test	2
3	0.7	1	Linear+	29	5.31	6.867	Test	2
1	0.3	1	Linear+	29	3.36	2.943	Test	2
5	0.7	1	Linear+	29	6.69	6.867	Test	2
4	0.6	1	Linear+	29	6.18	5.886	Test	2
2	0.4	1	Linear+	29	3.6	3.924	Test	2
3	0.7	1	Linear+	30	6	6.867	Test	2
2	0.4	1	Linear+	30	2.7	3.924	Test	2
4	0.6	1	Linear+	30	5.85	5.886	Test	2
5	0.7	1	Linear+	30	6.72	6.867	Test	2
1	0.3	1	Linear+	30	2.76	2.943	Test	2
3	0.7	1	Linear+	31	6.42	6.867	Test	2
5	0.7	1	Linear+	31	6.69	6.867	Test	2
1	0.3	1	Linear+	31	3.06	2.943	Test	2
4	0.6	1	Linear+	31	4.71	5.886	Test	2
2	0.4	1	Linear+	31	4.05	3.924	Test	2
3	0.7	1	Linear+	32	4.56	6.867	Test	2
1	0.3	1	Linear+	32	2.82	2.943	Test	2
2	0.4	1	Linear+	32	4.14	3.924	Test	2
4	0.6	1	Linear+	32	5.58	5.886	Test	2
5	0.7	1	Linear+	32	6.6	6.867	Test	2
3	0.7	1	Linear+	33	4.38	6.867	Test	2
2	0.4	1	Linear+	33	3.99	3.924	Test	2
1	0.3	1	Linear+	33	2.58	2.943	Test	2
4	0.6	1	Linear+	33	6	5.886	Test	2
5	0.7	1	Linear+	33	6.81	6.867	Test	2
3	0.7	1	Linear+	34	6.6	6.867	Test	2
5	0.7	1	Linear+	34	7.68	6.867	Test	2
1	0.3	1	Linear+	34	3.03	2.943	Test	2
2	0.4	1	Linear+	34	3.54	3.924	Test	2
4	0.6	1	Linear+	34	5.67	5.886	Test	2
3	0.7	1	Linear+	35	4.5	6.867	Test	2
4	0.6	1	Linear+	35	5.34	5.886	Test	2
5	0.7	1	Linear+	35	7.41	6.867	Test	2
1	0.3	1	Linear+	35	2.97	2.943	Test	2
2	0.4	1	Linear+	35	2.73	3.924	Test	2
4	0.6	1	Linear+	1	8.67	5.886	Train	3
2	0.4	1	Linear+	1	1.83	3.924	Train	3
1	0.3	1	Linear+	1	3.3	2.943	Train	3
5	0.7	1	Linear+	1	5.46	6.867	Train	3
1	0.3	1	Linear+	2	3.36	2.943	Train	3
5	0.7	1	Linear+	2	7.41	6.867	Train	3
4	0.6	1	Linear+	2	5.67	5.886	Train	3
2	0.4	1	Linear+	2	3.69	3.924	Train	3
4	0.6	1	Linear+	3	5.34	5.886	Train	3
1	0.3	1	Linear+	3	4.65	2.943	Train	3
2	0.4	1	Linear+	3	4.59	3.924	Train	3
5	0.7	1	Linear+	3	6.33	6.867	Train	3
5	0.7	1	Linear+	4	6.96	6.867	Train	3
2	0.4	1	Linear+	4	3.96	3.924	Train	3
4	0.6	1	Linear+	4	6.06	5.886	Train	3
1	0.3	1	Linear+	4	2.88	2.943	Train	3
5	0.7	1	Linear+	5	6.18	6.867	Train	3
2	0.4	1	Linear+	5	3.69	3.924	Train	3
4	0.6	1	Linear+	5	6.24	5.886	Train	3
1	0.3	1	Linear+	5	3.18	2.943	Train	3
2	0.4	1	Linear+	6	3.9	3.924	Train	3
5	0.7	1	Linear+	6	6.42	6.867	Train	3
1	0.3	1	Linear+	6	3.66	2.943	Train	3
4	0.6	1	Linear+	6	6.45	5.886	Train	3
5	0.7	1	Linear+	7	6.45	6.867	Train	3
1	0.3	1	Linear+	7	2.76	2.943	Train	3
2	0.4	1	Linear+	7	3.33	3.924	Train	3
4	0.6	1	Linear+	7	5.52	5.886	Train	3
5	0.7	1	Linear+	8	6.21	6.867	Train	3
4	0.6	1	Linear+	8	5.97	5.886	Train	3
1	0.3	1	Linear+	8	2.73	2.943	Train	3
2	0.4	1	Linear+	8	3	3.924	Train	3
4	0.6	1	Linear+	9	6.09	5.886	Train	3
2	0.4	1	Linear+	9	3.93	3.924	Train	3
1	0.3	1	Linear+	9	3.12	2.943	Train	3
5	0.7	1	Linear+	9	6.3	6.867	Train	3
5	0.7	1	Linear+	10	6.81	6.867	Train	3
2	0.4	1	Linear+	10	4.11	3.924	Train	3
1	0.3	1	Linear+	10	3.03	2.943	Train	3
4	0.6	1	Linear+	10	5.64	5.886	Train	3
5	0.7	1	Linear+	11	7.08	6.867	Train	3
2	0.4	1	Linear+	11	4.05	3.924	Train	3
4	0.6	1	Linear+	11	6.12	5.886	Train	3
1	0.3	1	Linear+	11	3.18	2.943	Train	3
1	0.3	1	Linear+	12	2.43	2.943	Train	3
4	0.6	1	Linear+	12	6.9	5.886	Train	3
5	0.7	1	Linear+	12	6.6	6.867	Train	3
2	0.4	1	Linear+	12	3.63	3.924	Train	3
1	0.3	1	Linear+	13	2.88	2.943	Train	3
5	0.7	1	Linear+	13	6.9	6.867	Train	3
4	0.6	1	Linear+	13	6.99	5.886	Train	3
2	0.4	1	Linear+	13	4.08	3.924	Train	3
1	0.3	1	Linear+	14	2.79	2.943	Train	3
5	0.7	1	Linear+	14	6.9	6.867	Train	3
4	0.6	1	Linear+	14	5.82	5.886	Train	3
2	0.4	1	Linear+	14	3.15	3.924	Train	3
1	0.3	1	Linear+	15	2.94	2.943	Train	3
2	0.4	1	Linear+	15	2.55	3.924	Train	3
4	0.6	1	Linear+	15	7.14	5.886	Train	3
5	0.7	1	Linear+	15	6.36	6.867	Train	3
3	0.7	1	Linear+	16	4.98	6.867	Test	3
1	0.3	1	Linear+	16	2.73	2.943	Test	3
5	0.7	1	Linear+	16	7.59	6.867	Test	3
2	0.4	1	Linear+	16	4.86	3.924	Test	3
4	0.6	1	Linear+	16	6.27	5.886	Test	3
3	0.7	1	Linear+	17	6.18	6.867	Test	3
2	0.4	1	Linear+	17	4.95	3.924	Test	3
4	0.6	1	Linear+	17	7.59	5.886	Test	3
1	0.3	1	Linear+	17	3.12	2.943	Test	3
5	0.7	1	Linear+	17	7.26	6.867	Test	3
3	0.7	1	Linear+	18	5.64	6.867	Test	3
5	0.7	1	Linear+	18	8.58	6.867	Test	3
2	0.4	1	Linear+	18	5.37	3.924	Test	3
1	0.3	1	Linear+	18	2.43	2.943	Test	3
4	0.6	1	Linear+	18	6.99	5.886	Test	3
3	0.7	1	Linear+	19	5.37	6.867	Test	3
4	0.6	1	Linear+	19	7.86	5.886	Test	3
2	0.4	1	Linear+	19	3.39	3.924	Test	3
1	0.3	1	Linear+	19	2.88	2.943	Test	3
5	0.7	1	Linear+	19	7.86	6.867	Test	3
3	0.7	1	Linear+	20	4.83	6.867	Test	3
4	0.6	1	Linear+	20	8.85	5.886	Test	3
5	0.7	1	Linear+	20	7.26	6.867	Test	3
1	0.3	1	Linear+	20	2.28	2.943	Test	3
2	0.4	1	Linear+	20	4.44	3.924	Test	3
3	0.7	1	Linear+	21	6.21	6.867	Test	3
2	0.4	1	Linear+	21	3.39	3.924	Test	3
4	0.6	1	Linear+	21	6.69	5.886	Test	3
1	0.3	1	Linear+	21	1.95	2.943	Test	3
5	0.7	1	Linear+	21	7.53	6.867	Test	3
3	0.7	1	Linear+	22	7.02	6.867	Test	3
1	0.3	1	Linear+	22	3.27	2.943	Test	3
5	0.7	1	Linear+	22	8.16	6.867	Test	3
2	0.4	1	Linear+	22	3.63	3.924	Test	3
4	0.6	1	Linear+	22	7.35	5.886	Test	3
3	0.7	1	Linear+	23	5.82	6.867	Test	3
5	0.7	1	Linear+	23	7.98	6.867	Test	3
4	0.6	1	Linear+	23	6.18	5.886	Test	3
2	0.4	1	Linear+	23	4.53	3.924	Test	3
1	0.3	1	Linear+	23	2.07	2.943	Test	3
3	0.7	1	Linear+	24	7.59	6.867	Test	3
2	0.4	1	Linear+	24	3.63	3.924	Test	3
1	0.3	1	Linear+	24	2.58	2.943	Test	3
5	0.7	1	Linear+	24	6.75	6.867	Test	3
4	0.6	1	Linear+	24	6.96	5.886	Test	3
3	0.7	1	Linear+	25	7.62	6.867	Test	3
4	0.6	1	Linear+	25	6.78	5.886	Test	3
1	0.3	1	Linear+	25	2.7	2.943	Test	3
5	0.7	1	Linear+	25	7.02	6.867	Test	3
2	0.4	1	Linear+	25	3.72	3.924	Test	3
3	0.7	1	Linear+	26	7.23	6.867	Test	3
5	0.7	1	Linear+	26	7.2	6.867	Test	3
4	0.6	1	Linear+	26	7.32	5.886	Test	3
1	0.3	1	Linear+	26	2.82	2.943	Test	3
2	0.4	1	Linear+	26	3.93	3.924	Test	3
3	0.7	1	Linear+	27	7.89	6.867	Test	3
1	0.3	1	Linear+	27	2.61	2.943	Test	3
4	0.6	1	Linear+	27	6.75	5.886	Test	3
2	0.4	1	Linear+	27	3.33	3.924	Test	3
5	0.7	1	Linear+	27	6.96	6.867	Test	3
3	0.7	1	Linear+	28	7.23	6.867	Test	3
2	0.4	1	Linear+	28	3.78	3.924	Test	3
5	0.7	1	Linear+	28	6.27	6.867	Test	3
4	0.6	1	Linear+	28	6.39	5.886	Test	3
1	0.3	1	Linear+	28	2.28	2.943	Test	3
3	0.7	1	Linear+	29	7.41	6.867	Test	3
1	0.3	1	Linear+	29	2.46	2.943	Test	3
4	0.6	1	Linear+	29	6.84	5.886	Test	3
5	0.7	1	Linear+	29	7.74	6.867	Test	3
2	0.4	1	Linear+	29	3.6	3.924	Test	3
3	0.7	1	Linear+	30	7.86	6.867	Test	3
5	0.7	1	Linear+	30	6.75	6.867	Test	3
2	0.4	1	Linear+	30	3.3	3.924	Test	3
4	0.6	1	Linear+	30	5.79	5.886	Test	3
1	0.3	1	Linear+	30	1.95	2.943	Test	3
3	0.7	1	Linear+	31	7.62	6.867	Test	3
4	0.6	1	Linear+	31	6.66	5.886	Test	3
1	0.3	1	Linear+	31	2.64	2.943	Test	3
5	0.7	1	Linear+	31	7.38	6.867	Test	3
2	0.4	1	Linear+	31	4.41	3.924	Test	3
3	0.7	1	Linear+	32	7.59	6.867	Test	3
2	0.4	1	Linear+	32	3	3.924	Test	3
4	0.6	1	Linear+	32	7.56	5.886	Test	3
1	0.3	1	Linear+	32	2.28	2.943	Test	3
5	0.7	1	Linear+	32	6.72	6.867	Test	3
3	0.7	1	Linear+	33	7.44	6.867	Test	3
1	0.3	1	Linear+	33	2.25	2.943	Test	3
5	0.7	1	Linear+	33	6.87	6.867	Test	3
4	0.6	1	Linear+	33	6.96	5.886	Test	3
2	0.4	1	Linear+	33	3.72	3.924	Test	3
3	0.7	1	Linear+	34	6.93	6.867	Test	3
4	0.6	1	Linear+	34	6.24	5.886	Test	3
2	0.4	1	Linear+	34	2.61	3.924	Test	3
1	0.3	1	Linear+	34	2.58	2.943	Test	3
5	0.7	1	Linear+	34	5.25	6.867	Test	3
3	0.7	1	Linear+	35	6.48	6.867	Test	3
5	0.7	1	Linear+	35	7.2	6.867	Test	3
4	0.6	1	Linear+	35	6.48	5.886	Test	3
2	0.4	1	Linear+	35	4.5	3.924	Test	3
1	0.3	1	Linear+	35	3.54	2.943	Test	3
2	0.4	1	Linear+	1	2.43	3.924	Train	4
1	0.3	1	Linear+	1	1.98	2.943	Train	4
4	0.6	1	Linear+	1	1.02	5.886	Train	4
5	0.7	1	Linear+	1	3.33	6.867	Train	4
5	0.7	1	Linear+	2	10.5	6.867	Train	4
1	0.3	1	Linear+	2	0.6	2.943	Train	4
2	0.4	1	Linear+	2	3.24	3.924	Train	4
4	0.6	1	Linear+	2	3.99	5.886	Train	4
5	0.7	1	Linear+	3	5.99833333333333	6.867	Train	4
1	0.3	1	Linear+	3	1.2	2.943	Train	4
2	0.4	1	Linear+	3	2.94	3.924	Train	4
4	0.6	1	Linear+	3	3.75	5.886	Train	4
4	0.6	1	Linear+	4	4.74	5.886	Train	4
1	0.3	1	Linear+	4	1.68	2.943	Train	4
5	0.7	1	Linear+	4	4.02	6.867	Train	4
2	0.4	1	Linear+	4	2.58	3.924	Train	4
1	0.3	1	Linear+	5	1.41	2.943	Train	4
2	0.4	1	Linear+	5	2.61	3.924	Train	4
4	0.6	1	Linear+	5	4.59	5.886	Train	4
5	0.7	1	Linear+	5	6.6	6.867	Train	4
2	0.4	1	Linear+	6	3	3.924	Train	4
5	0.7	1	Linear+	6	6.45	6.867	Train	4
1	0.3	1	Linear+	6	1.59	2.943	Train	4
4	0.6	1	Linear+	6	4.92	5.886	Train	4
2	0.4	1	Linear+	7	1.62	3.924	Train	4
5	0.7	1	Linear+	7	4.53	6.867	Train	4
1	0.3	1	Linear+	7	1.89	2.943	Train	4
4	0.6	1	Linear+	7	5.76	5.886	Train	4
2	0.4	1	Linear+	8	3.06	3.924	Train	4
5	0.7	1	Linear+	8	5.28	6.867	Train	4
4	0.6	1	Linear+	8	5.76	5.886	Train	4
1	0.3	1	Linear+	8	2.94	2.943	Train	4
2	0.4	1	Linear+	9	3.54	3.924	Train	4
5	0.7	1	Linear+	9	6.51	6.867	Train	4
1	0.3	1	Linear+	9	2.01	2.943	Train	4
4	0.6	1	Linear+	9	7.74	5.886	Train	4
1	0.3	1	Linear+	10	1.95	2.943	Train	4
2	0.4	1	Linear+	10	2.13	3.924	Train	4
5	0.7	1	Linear+	10	6.6	6.867	Train	4
4	0.6	1	Linear+	10	6.72	5.886	Train	4
1	0.3	1	Linear+	11	1.98	2.943	Train	4
5	0.7	1	Linear+	11	7.5	6.867	Train	4
2	0.4	1	Linear+	11	2.61	3.924	Train	4
4	0.6	1	Linear+	11	7.59	5.886	Train	4
4	0.6	1	Linear+	12	5.34	5.886	Train	4
5	0.7	1	Linear+	12	6.36	6.867	Train	4
2	0.4	1	Linear+	12	2.01	3.924	Train	4
1	0.3	1	Linear+	12	1.74	2.943	Train	4
1	0.3	1	Linear+	13	3.42	2.943	Train	4
4	0.6	1	Linear+	13	6.6	5.886	Train	4
5	0.7	1	Linear+	13	6.99	6.867	Train	4
2	0.4	1	Linear+	13	3.42	3.924	Train	4
2	0.4	1	Linear+	14	4.02	3.924	Train	4
5	0.7	1	Linear+	14	7.05	6.867	Train	4
1	0.3	1	Linear+	14	0	2.943	Train	4
4	0.6	1	Linear+	14	6.6	5.886	Train	4
1	0.3	1	Linear+	15	3.9	2.943	Train	4
4	0.6	1	Linear+	15	6.18	5.886	Train	4
5	0.7	1	Linear+	15	7.17	6.867	Train	4
2	0.4	1	Linear+	15	4.59	3.924	Train	4
3	0.7	1	Linear+	16	4.95	6.867	Test	4
1	0.3	1	Linear+	16	4.35	2.943	Test	4
4	0.6	1	Linear+	16	7.05	5.886	Test	4
5	0.7	1	Linear+	16	7.71	6.867	Test	4
2	0.4	1	Linear+	16	2.28	3.924	Test	4
3	0.7	1	Linear+	17	3.96	6.867	Test	4
5	0.7	1	Linear+	17	7.62	6.867	Test	4
1	0.3	1	Linear+	17	4.77	2.943	Test	4
4	0.6	1	Linear+	17	6.48	5.886	Test	4
2	0.4	1	Linear+	17	5.55	3.924	Test	4
3	0.7	1	Linear+	18	4.56	6.867	Test	4
4	0.6	1	Linear+	18	7.2	5.886	Test	4
2	0.4	1	Linear+	18	1.44	3.924	Test	4
5	0.7	1	Linear+	18	8.49	6.867	Test	4
1	0.3	1	Linear+	18	3.09	2.943	Test	4
3	0.7	1	Linear+	19	4.41	6.867	Test	4
2	0.4	1	Linear+	19	5.52	3.924	Test	4
4	0.6	1	Linear+	19	4.5	5.886	Test	4
5	0.7	1	Linear+	19	8.88	6.867	Test	4
1	0.3	1	Linear+	19	3	2.943	Test	4
3	0.7	1	Linear+	20	4.26731707317073	6.867	Test	4
2	0.4	1	Linear+	20	3.27	3.924	Test	4
5	0.7	1	Linear+	20	10.02	6.867	Test	4
4	0.6	1	Linear+	20	6.72	5.886	Test	4
1	0.3	1	Linear+	20	3.39	2.943	Test	4
3	0.7	1	Linear+	21	4.41	6.867	Test	4
5	0.7	1	Linear+	21	11.1	6.867	Test	4
2	0.4	1	Linear+	21	2.4	3.924	Test	4
4	0.6	1	Linear+	21	4.8	5.886	Test	4
1	0.3	1	Linear+	21	2.07	2.943	Test	4
3	0.7	1	Linear+	22	2.91	6.867	Test	4
1	0.3	1	Linear+	22	2.91	2.943	Test	4
2	0.4	1	Linear+	22	3.63	3.924	Test	4
5	0.7	1	Linear+	22	4.98	6.867	Test	4
4	0.6	1	Linear+	22	5.58	5.886	Test	4
3	0.7	1	Linear+	23	5.52	6.867	Test	4
4	0.6	1	Linear+	23	5.49	5.886	Test	4
2	0.4	1	Linear+	23	1.92	3.924	Test	4
1	0.3	1	Linear+	23	1.83	2.943	Test	4
5	0.7	1	Linear+	23	4.38	6.867	Test	4
3	0.7	1	Linear+	24	4.2	6.867	Test	4
4	0.6	1	Linear+	24	6.27	5.886	Test	4
2	0.4	1	Linear+	24	4.08	3.924	Test	4
1	0.3	1	Linear+	24	3.54	2.943	Test	4
5	0.7	1	Linear+	24	4.71	6.867	Test	4
3	0.7	1	Linear+	25	4.08	6.867	Test	4
1	0.3	1	Linear+	25	3.39	2.943	Test	4
2	0.4	1	Linear+	25	3.66	3.924	Test	4
5	0.7	1	Linear+	25	5.94	6.867	Test	4
4	0.6	1	Linear+	25	5.4	5.886	Test	4
3	0.7	1	Linear+	26	4.26	6.867	Test	4
5	0.7	1	Linear+	26	6.72	6.867	Test	4
1	0.3	1	Linear+	26	2.16	2.943	Test	4
4	0.6	1	Linear+	26	5.55	5.886	Test	4
2	0.4	1	Linear+	26	4.8	3.924	Test	4
3	0.7	1	Linear+	27	5.07	6.867	Test	4
2	0.4	1	Linear+	27	3.36	3.924	Test	4
5	0.7	1	Linear+	27	6.6	6.867	Test	4
1	0.3	1	Linear+	27	2.37	2.943	Test	4
4	0.6	1	Linear+	27	9.36	5.886	Test	4
3	0.7	1	Linear+	28	4.02	6.867	Test	4
2	0.4	1	Linear+	28	3.78	3.924	Test	4
5	0.7	1	Linear+	28	4.77	6.867	Test	4
4	0.6	1	Linear+	28	4.77	5.886	Test	4
1	0.3	1	Linear+	28	3.9	2.943	Test	4
3	0.7	1	Linear+	29	6.06	6.867	Test	4
1	0.3	1	Linear+	29	2.91	2.943	Test	4
4	0.6	1	Linear+	29	5.82	5.886	Test	4
2	0.4	1	Linear+	29	3.75	3.924	Test	4
5	0.7	1	Linear+	29	5.07	6.867	Test	4
3	0.7	1	Linear+	30	4.79428571428571	6.867	Test	4
5	0.7	1	Linear+	30	6.15	6.867	Test	4
2	0.4	1	Linear+	30	3	3.924	Test	4
4	0.6	1	Linear+	30	6.42	5.886	Test	4
1	0.3	1	Linear+	30	4.02	2.943	Test	4
3	0.7	1	Linear+	31	3.9	6.867	Test	4
4	0.6	1	Linear+	31	4.47	5.886	Test	4
2	0.4	1	Linear+	31	2.43	3.924	Test	4
5	0.7	1	Linear+	31	3.51	6.867	Test	4
1	0.3	1	Linear+	31	2.31	2.943	Test	4
3	0.7	1	Linear+	32	3.87	6.867	Test	4
2	0.4	1	Linear+	32	3.45	3.924	Test	4
4	0.6	1	Linear+	32	5.25	5.886	Test	4
5	0.7	1	Linear+	32	5.04	6.867	Test	4
1	0.3	1	Linear+	32	2.88	2.943	Test	4
3	0.7	1	Linear+	33	3.93	6.867	Test	4
4	0.6	1	Linear+	33	3.45	5.886	Test	4
5	0.7	1	Linear+	33	5.55	6.867	Test	4
2	0.4	1	Linear+	33	3.39	3.924	Test	4
1	0.3	1	Linear+	33	1.98	2.943	Test	4
3	0.7	1	Linear+	34	2.31	6.867	Test	4
1	0.3	1	Linear+	34	0	2.943	Test	4
5	0.7	1	Linear+	34	5.94	6.867	Test	4
4	0.6	1	Linear+	34	6.24	5.886	Test	4
2	0.4	1	Linear+	34	2.76	3.924	Test	4
3	0.7	1	Linear+	35	4.8	6.867	Test	4
5	0.7	1	Linear+	35	6.03	6.867	Test	4
4	0.6	1	Linear+	35	6.12	5.886	Test	4
2	0.4	1	Linear+	35	4.71	3.924	Test	4
1	0.3	1	Linear+	35	1.71	2.943	Test	4
4	0.6	1	Linear+	1	5.76	5.886	Train	5
1	0.3	1	Linear+	1	2.97	2.943	Train	5
5	0.7	1	Linear+	1	6.09	6.867	Train	5
2	0.4	1	Linear+	1	3	3.924	Train	5
1	0.3	1	Linear+	2	3.63	2.943	Train	5
5	0.7	1	Linear+	2	7.26	6.867	Train	5
4	0.6	1	Linear+	2	5.16	5.886	Train	5
2	0.4	1	Linear+	2	4.71	3.924	Train	5
2	0.4	1	Linear+	3	3.19416666666667	3.924	Train	5
5	0.7	1	Linear+	3	6.51	6.867	Train	5
1	0.3	1	Linear+	3	3.72	2.943	Train	5
4	0.6	1	Linear+	3	6.21	5.886	Train	5
5	0.7	1	Linear+	4	6.15	6.867	Train	5
1	0.3	1	Linear+	4	4.23	2.943	Train	5
2	0.4	1	Linear+	4	4.08	3.924	Train	5
4	0.6	1	Linear+	4	4.65	5.886	Train	5
2	0.4	1	Linear+	5	5.46	3.924	Train	5
5	0.7	1	Linear+	5	6.27	6.867	Train	5
1	0.3	1	Linear+	5	4.35	2.943	Train	5
4	0.6	1	Linear+	5	5.19	5.886	Train	5
5	0.7	1	Linear+	6	7.26	6.867	Train	5
2	0.4	1	Linear+	6	3.93	3.924	Train	5
4	0.6	1	Linear+	6	5.4	5.886	Train	5
1	0.3	1	Linear+	6	3.33	2.943	Train	5
2	0.4	1	Linear+	7	4.14	3.924	Train	5
4	0.6	1	Linear+	7	4.32	5.886	Train	5
5	0.7	1	Linear+	7	6	6.867	Train	5
1	0.3	1	Linear+	7	3.3	2.943	Train	5
2	0.4	1	Linear+	8	3.57	3.924	Train	5
4	0.6	1	Linear+	8	4.08	5.886	Train	5
5	0.7	1	Linear+	8	6.99	6.867	Train	5
1	0.3	1	Linear+	8	3.18	2.943	Train	5
4	0.6	1	Linear+	9	4.89	5.886	Train	5
5	0.7	1	Linear+	9	8.07	6.867	Train	5
2	0.4	1	Linear+	9	4.23	3.924	Train	5
1	0.3	1	Linear+	9	3.3	2.943	Train	5
4	0.6	1	Linear+	10	5.58	5.886	Train	5
1	0.3	1	Linear+	10	3.15	2.943	Train	5
5	0.7	1	Linear+	10	6.87	6.867	Train	5
2	0.4	1	Linear+	10	4.44	3.924	Train	5
4	0.6	1	Linear+	11	5.73	5.886	Train	5
2	0.4	1	Linear+	11	3.75	3.924	Train	5
5	0.7	1	Linear+	11	5.73	6.867	Train	5
1	0.3	1	Linear+	11	3.93	2.943	Train	5
2	0.4	1	Linear+	12	3.66	3.924	Train	5
5	0.7	1	Linear+	12	7.02	6.867	Train	5
4	0.6	1	Linear+	12	5.25	5.886	Train	5
1	0.3	1	Linear+	12	3.18	2.943	Train	5
4	0.6	1	Linear+	13	5.4	5.886	Train	5
5	0.7	1	Linear+	13	7.14	6.867	Train	5
2	0.4	1	Linear+	13	3.36	3.924	Train	5
1	0.3	1	Linear+	13	3.06	2.943	Train	5
4	0.6	1	Linear+	14	5.7	5.886	Train	5
1	0.3	1	Linear+	14	3.33	2.943	Train	5
2	0.4	1	Linear+	14	4.41	3.924	Train	5
5	0.7	1	Linear+	14	5.97	6.867	Train	5
4	0.6	1	Linear+	15	5.85	5.886	Train	5
1	0.3	1	Linear+	15	2.97	2.943	Train	5
2	0.4	1	Linear+	15	3.63	3.924	Train	5
5	0.7	1	Linear+	15	7.23	6.867	Train	5
3	0.7	1	Linear+	16	4.92	6.867	Test	5
4	0.6	1	Linear+	16	5.7	5.886	Test	5
5	0.7	1	Linear+	16	6.3	6.867	Test	5
1	0.3	1	Linear+	16	2.76	2.943	Test	5
2	0.4	1	Linear+	16	3.6	3.924	Test	5
3	0.7	1	Linear+	17	4.17	6.867	Test	5
2	0.4	1	Linear+	17	2.79	3.924	Test	5
1	0.3	1	Linear+	17	2.37	2.943	Test	5
5	0.7	1	Linear+	17	6.87	6.867	Test	5
4	0.6	1	Linear+	17	5.61	5.886	Test	5
3	0.7	1	Linear+	18	5.28	6.867	Test	5
1	0.3	1	Linear+	18	2.94	2.943	Test	5
2	0.4	1	Linear+	18	3.6	3.924	Test	5
4	0.6	1	Linear+	18	6.57	5.886	Test	5
5	0.7	1	Linear+	18	8.55	6.867	Test	5
3	0.7	1	Linear+	19	4.71	6.867	Test	5
5	0.7	1	Linear+	19	8.73	6.867	Test	5
2	0.4	1	Linear+	19	3.18	3.924	Test	5
1	0.3	1	Linear+	19	2.85	2.943	Test	5
4	0.6	1	Linear+	19	5.7	5.886	Test	5
3	0.7	1	Linear+	20	4.2	6.867	Test	5
4	0.6	1	Linear+	20	5.37	5.886	Test	5
1	0.3	1	Linear+	20	2.91	2.943	Test	5
5	0.7	1	Linear+	20	8.4	6.867	Test	5
2	0.4	1	Linear+	20	3.45	3.924	Test	5
3	0.7	1	Linear+	21	3.96	6.867	Test	5
1	0.3	1	Linear+	21	2.55	2.943	Test	5
4	0.6	1	Linear+	21	5.01	5.886	Test	5
2	0.4	1	Linear+	21	2.88	3.924	Test	5
5	0.7	1	Linear+	21	7.35	6.867	Test	5
3	0.7	1	Linear+	22	3.87	6.867	Test	5
2	0.4	1	Linear+	22	3.36	3.924	Test	5
1	0.3	1	Linear+	22	2.28	2.943	Test	5
5	0.7	1	Linear+	22	6.99	6.867	Test	5
4	0.6	1	Linear+	22	5.85	5.886	Test	5
3	0.7	1	Linear+	23	4.23	6.867	Test	5
5	0.7	1	Linear+	23	7.08	6.867	Test	5
1	0.3	1	Linear+	23	2.22	2.943	Test	5
2	0.4	1	Linear+	23	3.84	3.924	Test	5
4	0.6	1	Linear+	23	5.28	5.886	Test	5
3	0.7	1	Linear+	24	3.24	6.867	Test	5
2	0.4	1	Linear+	24	2.43	3.924	Test	5
5	0.7	1	Linear+	24	7.08	6.867	Test	5
4	0.6	1	Linear+	24	5.61	5.886	Test	5
1	0.3	1	Linear+	24	2.4	2.943	Test	5
3	0.7	1	Linear+	25	4.35	6.867	Test	5
1	0.3	1	Linear+	25	2.07	2.943	Test	5
2	0.4	1	Linear+	25	3.42	3.924	Test	5
4	0.6	1	Linear+	25	5.49	5.886	Test	5
5	0.7	1	Linear+	25	8.43	6.867	Test	5
3	0.7	1	Linear+	26	3.96	6.867	Test	5
4	0.6	1	Linear+	26	6.69	5.886	Test	5
2	0.4	1	Linear+	26	3.15	3.924	Test	5
1	0.3	1	Linear+	26	2.01	2.943	Test	5
5	0.7	1	Linear+	26	7.38	6.867	Test	5
3	0.7	1	Linear+	27	4.56	6.867	Test	5
5	0.7	1	Linear+	27	7.05	6.867	Test	5
1	0.3	1	Linear+	27	2.16	2.943	Test	5
4	0.6	1	Linear+	27	3.81	5.886	Test	5
2	0.4	1	Linear+	27	2.43	3.924	Test	5
3	0.7	1	Linear+	28	3.87	6.867	Test	5
5	0.7	1	Linear+	28	7.5	6.867	Test	5
4	0.6	1	Linear+	28	4.62	5.886	Test	5
1	0.3	1	Linear+	28	2.01	2.943	Test	5
2	0.4	1	Linear+	28	3	3.924	Test	5
3	0.7	1	Linear+	29	4.44	6.867	Test	5
1	0.3	1	Linear+	29	2.28	2.943	Test	5
2	0.4	1	Linear+	29	3.54	3.924	Test	5
5	0.7	1	Linear+	29	7.68	6.867	Test	5
4	0.6	1	Linear+	29	5.55	5.886	Test	5
3	0.7	1	Linear+	30	4.08	6.867	Test	5
2	0.4	1	Linear+	30	3.18	3.924	Test	5
4	0.6	1	Linear+	30	5.43	5.886	Test	5
1	0.3	1	Linear+	30	2.43	2.943	Test	5
5	0.7	1	Linear+	30	7.35	6.867	Test	5
3	0.7	1	Linear+	31	3.33	6.867	Test	5
4	0.6	1	Linear+	31	6.72	5.886	Test	5
2	0.4	1	Linear+	31	2.52	3.924	Test	5
1	0.3	1	Linear+	31	2.37	2.943	Test	5
5	0.7	1	Linear+	31	7.5	6.867	Test	5
3	0.7	1	Linear+	32	4.35	6.867	Test	5
1	0.3	1	Linear+	32	2.43	2.943	Test	5
4	0.6	1	Linear+	32	5.85	5.886	Test	5
2	0.4	1	Linear+	32	2.88	3.924	Test	5
5	0.7	1	Linear+	32	7.92	6.867	Test	5
3	0.7	1	Linear+	33	3.54	6.867	Test	5
5	0.7	1	Linear+	33	7.98	6.867	Test	5
2	0.4	1	Linear+	33	3.12	3.924	Test	5
1	0.3	1	Linear+	33	1.8	2.943	Test	5
4	0.6	1	Linear+	33	5.16	5.886	Test	5
3	0.7	1	Linear+	34	4.05	6.867	Test	5
2	0.4	1	Linear+	34	3.03	3.924	Test	5
5	0.7	1	Linear+	34	7.89	6.867	Test	5
4	0.6	1	Linear+	34	5.97	5.886	Test	5
1	0.3	1	Linear+	34	2.82	2.943	Test	5
3	0.7	1	Linear+	35	4.17	6.867	Test	5
4	0.6	1	Linear+	35	6.48	5.886	Test	5
2	0.4	1	Linear+	35	3.12	3.924	Test	5
5	0.7	1	Linear+	35	7.98	6.867	Test	5
1	0.3	1	Linear+	35	2.49	2.943	Test	5
1	0.3	1	Linear+	1	2.47181818181818	2.943	Train	6
2	0.4	1	Linear+	1	4.23	3.924	Train	6
5	0.7	1	Linear+	1	6.03	6.867	Train	6
4	0.6	1	Linear+	1	4.533	5.886	Train	6
1	0.3	1	Linear+	2	3	2.943	Train	6
2	0.4	1	Linear+	2	3.75	3.924	Train	6
5	0.7	1	Linear+	2	5.91583333333333	6.867	Train	6
4	0.6	1	Linear+	2	5.04	5.886	Train	6
2	0.4	1	Linear+	3	2.73	3.924	Train	6
1	0.3	1	Linear+	3	2.37	2.943	Train	6
4	0.6	1	Linear+	3	5.37	5.886	Train	6
5	0.7	1	Linear+	3	6.15	6.867	Train	6
4	0.6	1	Linear+	4	4.32	5.886	Train	6
2	0.4	1	Linear+	4	2.85	3.924	Train	6
5	0.7	1	Linear+	4	5.7821052631579	6.867	Train	6
1	0.3	1	Linear+	4	2.7	2.943	Train	6
2	0.4	1	Linear+	5	3.45	3.924	Train	6
5	0.7	1	Linear+	5	7.41	6.867	Train	6
4	0.6	1	Linear+	5	6.39	5.886	Train	6
1	0.3	1	Linear+	5	2.37	2.943	Train	6
4	0.6	1	Linear+	6	5.49	5.886	Train	6
5	0.7	1	Linear+	6	7.23	6.867	Train	6
2	0.4	1	Linear+	6	3.57	3.924	Train	6
1	0.3	1	Linear+	6	2.46	2.943	Train	6
5	0.7	1	Linear+	7	7.14	6.867	Train	6
2	0.4	1	Linear+	7	3.69	3.924	Train	6
1	0.3	1	Linear+	7	2.61	2.943	Train	6
4	0.6	1	Linear+	7	5.97	5.886	Train	6
5	0.7	1	Linear+	8	7.53	6.867	Train	6
1	0.3	1	Linear+	8	2.85	2.943	Train	6
2	0.4	1	Linear+	8	3.42	3.924	Train	6
4	0.6	1	Linear+	8	5.01142857142857	5.886	Train	6
1	0.3	1	Linear+	9	2.19	2.943	Train	6
2	0.4	1	Linear+	9	3.33	3.924	Train	6
5	0.7	1	Linear+	9	6.87	6.867	Train	6
4	0.6	1	Linear+	9	6.06	5.886	Train	6
5	0.7	1	Linear+	10	6.66	6.867	Train	6
1	0.3	1	Linear+	10	2.16	2.943	Train	6
2	0.4	1	Linear+	10	2.97	3.924	Train	6
4	0.6	1	Linear+	10	5.67	5.886	Train	6
1	0.3	1	Linear+	11	2.22	2.943	Train	6
4	0.6	1	Linear+	11	5.67	5.886	Train	6
2	0.4	1	Linear+	11	3.18	3.924	Train	6
5	0.7	1	Linear+	11	7.2	6.867	Train	6
4	0.6	1	Linear+	12	5.7	5.886	Train	6
1	0.3	1	Linear+	12	2.01	2.943	Train	6
2	0.4	1	Linear+	12	3.9	3.924	Train	6
5	0.7	1	Linear+	12	7.29	6.867	Train	6
5	0.7	1	Linear+	13	7.2	6.867	Train	6
1	0.3	1	Linear+	13	2.52	2.943	Train	6
4	0.6	1	Linear+	13	5.88	5.886	Train	6
2	0.4	1	Linear+	13	3.72	3.924	Train	6
2	0.4	1	Linear+	14	3.24	3.924	Train	6
5	0.7	1	Linear+	14	6.9	6.867	Train	6
1	0.3	1	Linear+	14	3.06	2.943	Train	6
4	0.6	1	Linear+	14	5.85	5.886	Train	6
1	0.3	1	Linear+	15	2.73	2.943	Train	6
4	0.6	1	Linear+	15	5.7	5.886	Train	6
2	0.4	1	Linear+	15	4.08	3.924	Train	6
5	0.7	1	Linear+	15	6.78	6.867	Train	6
3	0.7	1	Linear+	16	4.8	6.867	Test	6
5	0.7	1	Linear+	16	6.99	6.867	Test	6
4	0.6	1	Linear+	16	5.67	5.886	Test	6
2	0.4	1	Linear+	16	3.49571428571428	3.924	Test	6
1	0.3	1	Linear+	16	2.80428571428571	2.943	Test	6
3	0.7	1	Linear+	17	4.53	6.867	Test	6
4	0.6	1	Linear+	17	5.28	5.886	Test	6
5	0.7	1	Linear+	17	6.81	6.867	Test	6
2	0.4	1	Linear+	17	4.32	3.924	Test	6
1	0.3	1	Linear+	17	2.49	2.943	Test	6
3	0.7	1	Linear+	18	5.67	6.867	Test	6
2	0.4	1	Linear+	18	3.69	3.924	Test	6
5	0.7	1	Linear+	18	7.05	6.867	Test	6
1	0.3	1	Linear+	18	2.58	2.943	Test	6
4	0.6	1	Linear+	18	5.52	5.886	Test	6
3	0.7	1	Linear+	19	6.84	6.867	Test	6
1	0.3	1	Linear+	19	2.52	2.943	Test	6
4	0.6	1	Linear+	19	5.55	5.886	Test	6
5	0.7	1	Linear+	19	6.87	6.867	Test	6
2	0.4	1	Linear+	19	4.05	3.924	Test	6
3	0.7	1	Linear+	20	7.08	6.867	Test	6
1	0.3	1	Linear+	20	2.76	2.943	Test	6
4	0.6	1	Linear+	20	5.55	5.886	Test	6
2	0.4	1	Linear+	20	3.99	3.924	Test	6
5	0.7	1	Linear+	20	7.62	6.867	Test	6
3	0.7	1	Linear+	21	6.66	6.867	Test	6
5	0.7	1	Linear+	21	7.11	6.867	Test	6
1	0.3	1	Linear+	21	2.7	2.943	Test	6
2	0.4	1	Linear+	21	3.66	3.924	Test	6
4	0.6	1	Linear+	21	5.2635	5.886	Test	6
3	0.7	1	Linear+	22	7.11	6.867	Test	6
4	0.6	1	Linear+	22	5.4	5.886	Test	6
2	0.4	1	Linear+	22	3.39	3.924	Test	6
5	0.7	1	Linear+	22	7.23	6.867	Test	6
1	0.3	1	Linear+	22	2.76	2.943	Test	6
3	0.7	1	Linear+	23	6.03	6.867	Test	6
2	0.4	1	Linear+	23	3.03	3.924	Test	6
1	0.3	1	Linear+	23	2.61	2.943	Test	6
4	0.6	1	Linear+	23	5.25	5.886	Test	6
5	0.7	1	Linear+	23	7.11	6.867	Test	6
3	0.7	1	Linear+	24	6.81	6.867	Test	6
4	0.6	1	Linear+	24	4.86	5.886	Test	6
5	0.7	1	Linear+	24	6.87	6.867	Test	6
1	0.3	1	Linear+	24	2.49	2.943	Test	6
2	0.4	1	Linear+	24	3.72	3.924	Test	6
3	0.7	1	Linear+	25	7.2	6.867	Test	6
2	0.4	1	Linear+	25	3.81	3.924	Test	6
4	0.6	1	Linear+	25	4.53	5.886	Test	6
1	0.3	1	Linear+	25	2.7	2.943	Test	6
5	0.7	1	Linear+	25	6.93	6.867	Test	6
3	0.7	1	Linear+	26	6	6.867	Test	6
5	0.7	1	Linear+	26	6.75	6.867	Test	6
1	0.3	1	Linear+	26	2.67	2.943	Test	6
4	0.6	1	Linear+	26	5.97	5.886	Test	6
2	0.4	1	Linear+	26	3.63878048780488	3.924	Test	6
3	0.7	1	Linear+	27	5.94	6.867	Test	6
1	0.3	1	Linear+	27	2.88	2.943	Test	6
2	0.4	1	Linear+	27	3.78	3.924	Test	6
5	0.7	1	Linear+	27	6.96	6.867	Test	6
4	0.6	1	Linear+	27	5.3955	5.886	Test	6
3	0.7	1	Linear+	28	7.08	6.867	Test	6
4	0.6	1	Linear+	28	5.19	5.886	Test	6
2	0.4	1	Linear+	28	4.23	3.924	Test	6
1	0.3	1	Linear+	28	2.97	2.943	Test	6
5	0.7	1	Linear+	28	7.44	6.867	Test	6
3	0.7	1	Linear+	29	5.61	6.867	Test	6
5	0.7	1	Linear+	29	6.87	6.867	Test	6
2	0.4	1	Linear+	29	3.51	3.924	Test	6
4	0.6	1	Linear+	29	5.52	5.886	Test	6
1	0.3	1	Linear+	29	2.79	2.943	Test	6
3	0.7	1	Linear+	30	6.39	6.867	Test	6
1	0.3	1	Linear+	30	2.7	2.943	Test	6
5	0.7	1	Linear+	30	7.08	6.867	Test	6
2	0.4	1	Linear+	30	3.24	3.924	Test	6
4	0.6	1	Linear+	30	5.55	5.886	Test	6
3	0.7	1	Linear+	31	7.2	6.867	Test	6
2	0.4	1	Linear+	31	3.78	3.924	Test	6
5	0.7	1	Linear+	31	6.69	6.867	Test	6
1	0.3	1	Linear+	31	2.73	2.943	Test	6
4	0.6	1	Linear+	31	5.04	5.886	Test	6
3	0.7	1	Linear+	32	6.15	6.867	Test	6
1	0.3	1	Linear+	32	2.61	2.943	Test	6
5	0.7	1	Linear+	32	7.2	6.867	Test	6
2	0.4	1	Linear+	32	3.24	3.924	Test	6
4	0.6	1	Linear+	32	5.85	5.886	Test	6
3	0.7	1	Linear+	33	3.27	6.867	Test	6
5	0.7	1	Linear+	33	7.14	6.867	Test	6
2	0.4	1	Linear+	33	3.39	3.924	Test	6
4	0.6	1	Linear+	33	5.64	5.886	Test	6
1	0.3	1	Linear+	33	2.76	2.943	Test	6
3	0.7	1	Linear+	34	6.72	6.867	Test	6
2	0.4	1	Linear+	34	3.6	3.924	Test	6
5	0.7	1	Linear+	34	7.02	6.867	Test	6
1	0.3	1	Linear+	34	2.76	2.943	Test	6
4	0.6	1	Linear+	34	5.73	5.886	Test	6
3	0.7	1	Linear+	35	7.02	6.867	Test	6
4	0.6	1	Linear+	35	5.85	5.886	Test	6
2	0.4	1	Linear+	35	4.14	3.924	Test	6
5	0.7	1	Linear+	35	7.08	6.867	Test	6
1	0.3	1	Linear+	35	2.88	2.943	Test	6
1	0.3	1	Linear+	1	2.07	2.943	Train	7
2	0.4	1	Linear+	1	3.69	3.924	Train	7
4	0.6	1	Linear+	1	7.02	5.886	Train	7
5	0.7	1	Linear+	1	6.27	6.867	Train	7
1	0.3	1	Linear+	2	1.35	2.943	Train	7
4	0.6	1	Linear+	2	5.94	5.886	Train	7
2	0.4	1	Linear+	2	1.32	3.924	Train	7
5	0.7	1	Linear+	2	7.14	6.867	Train	7
5	0.7	1	Linear+	3	8.13	6.867	Train	7
4	0.6	1	Linear+	3	3.72	5.886	Train	7
1	0.3	1	Linear+	3	2.26076923076923	2.943	Train	7
2	0.4	1	Linear+	3	3.19416666666667	3.924	Train	7
2	0.4	1	Linear+	4	4.02	3.924	Train	7
4	0.6	1	Linear+	4	4.56	5.886	Train	7
1	0.3	1	Linear+	4	2.38026315789474	2.943	Train	7
5	0.7	1	Linear+	4	6.24	6.867	Train	7
4	0.6	1	Linear+	5	3.84	5.886	Train	7
1	0.3	1	Linear+	5	2.83230769230769	2.943	Train	7
5	0.7	1	Linear+	5	5.43	6.867	Train	7
2	0.4	1	Linear+	5	3.37125	3.924	Train	7
4	0.6	1	Linear+	6	5.16	5.886	Train	7
5	0.7	1	Linear+	6	6.48	6.867	Train	7
1	0.3	1	Linear+	6	2.75846153846154	2.943	Train	7
2	0.4	1	Linear+	6	3.84	3.924	Train	7
4	0.6	1	Linear+	7	6.3	5.886	Train	7
5	0.7	1	Linear+	7	5.37	6.867	Train	7
2	0.4	1	Linear+	7	5.37	3.924	Train	7
1	0.3	1	Linear+	7	2.92536585365854	2.943	Train	7
5	0.7	1	Linear+	8	7.35	6.867	Train	7
4	0.6	1	Linear+	8	6.66	5.886	Train	7
2	0.4	1	Linear+	8	3.62048780487805	3.924	Train	7
1	0.3	1	Linear+	8	2.43	2.943	Train	7
2	0.4	1	Linear+	9	3.42	3.924	Train	7
5	0.7	1	Linear+	9	5.49	6.867	Train	7
1	0.3	1	Linear+	9	2.79878048780488	2.943	Train	7
4	0.6	1	Linear+	9	5.04	5.886	Train	7
5	0.7	1	Linear+	10	5.28	6.867	Train	7
1	0.3	1	Linear+	10	2.25	2.943	Train	7
2	0.4	1	Linear+	10	2.79	3.924	Train	7
4	0.6	1	Linear+	10	4.38	5.886	Train	7
1	0.3	1	Linear+	11	2.19	2.943	Train	7
4	0.6	1	Linear+	11	3.99	5.886	Train	7
5	0.7	1	Linear+	11	2.97	6.867	Train	7
2	0.4	1	Linear+	11	4.5	3.924	Train	7
2	0.4	1	Linear+	12	4.86	3.924	Train	7
5	0.7	1	Linear+	12	3	6.867	Train	7
4	0.6	1	Linear+	12	2.73	5.886	Train	7
1	0.3	1	Linear+	12	2.52439024390244	2.943	Train	7
5	0.7	1	Linear+	13	3.33	6.867	Train	7
2	0.4	1	Linear+	13	4.14	3.924	Train	7
1	0.3	1	Linear+	13	2.01	2.943	Train	7
4	0.6	1	Linear+	13	2.76	5.886	Train	7
1	0.3	1	Linear+	14	2.04	2.943	Train	7
4	0.6	1	Linear+	14	2.76	5.886	Train	7
5	0.7	1	Linear+	14	4.02	6.867	Train	7
2	0.4	1	Linear+	14	3.78	3.924	Train	7
2	0.4	1	Linear+	15	3.27	3.924	Train	7
5	0.7	1	Linear+	15	2.13	6.867	Train	7
4	0.6	1	Linear+	15	4.8	5.886	Train	7
1	0.3	1	Linear+	15	2.13	2.943	Train	7
3	0.7	1	Linear+	16	2.67	6.867	Test	7
2	0.4	1	Linear+	16	3.36	3.924	Test	7
5	0.7	1	Linear+	16	5.37	6.867	Test	7
1	0.3	1	Linear+	16	1.95	2.943	Test	7
4	0.6	1	Linear+	16	5.13	5.886	Test	7
3	0.7	1	Linear+	17	3.96	6.867	Test	7
1	0.3	1	Linear+	17	2.1	2.943	Test	7
5	0.7	1	Linear+	17	6.39357142857143	6.867	Test	7
4	0.6	1	Linear+	17	5.16	5.886	Test	7
2	0.4	1	Linear+	17	3.36	3.924	Test	7
3	0.7	1	Linear+	18	3.66	6.867	Test	7
5	0.7	1	Linear+	18	4.11	6.867	Test	7
1	0.3	1	Linear+	18	2.1	2.943	Test	7
4	0.6	1	Linear+	18	4.98	5.886	Test	7
2	0.4	1	Linear+	18	3.27	3.924	Test	7
3	0.7	1	Linear+	19	2.91	6.867	Test	7
4	0.6	1	Linear+	19	5.22	5.886	Test	7
2	0.4	1	Linear+	19	3.48	3.924	Test	7
1	0.3	1	Linear+	19	2.88	2.943	Test	7
5	0.7	1	Linear+	19	4.05	6.867	Test	7
3	0.7	1	Linear+	20	2.85	6.867	Test	7
2	0.4	1	Linear+	20	3	3.924	Test	7
4	0.6	1	Linear+	20	4.11	5.886	Test	7
1	0.3	1	Linear+	20	2.07	2.943	Test	7
5	0.7	1	Linear+	20	2.82	6.867	Test	7
3	0.7	1	Linear+	21	5.37	6.867	Test	7
5	0.7	1	Linear+	21	6.03	6.867	Test	7
2	0.4	1	Linear+	21	3.87	3.924	Test	7
1	0.3	1	Linear+	21	2.07	2.943	Test	7
4	0.6	1	Linear+	21	3.72	5.886	Test	7
3	0.7	1	Linear+	22	3.69	6.867	Test	7
4	0.6	1	Linear+	22	3.12	5.886	Test	7
5	0.7	1	Linear+	22	6	6.867	Test	7
1	0.3	1	Linear+	22	2.16	2.943	Test	7
2	0.4	1	Linear+	22	3.63	3.924	Test	7
3	0.7	1	Linear+	23	6.66	6.867	Test	7
1	0.3	1	Linear+	23	1.83	2.943	Test	7
4	0.6	1	Linear+	23	5.13	5.886	Test	7
5	0.7	1	Linear+	23	6.36	6.867	Test	7
2	0.4	1	Linear+	23	3.48	3.924	Test	7
3	0.7	1	Linear+	24	4.02	6.867	Test	7
5	0.7	1	Linear+	24	6.6	6.867	Test	7
1	0.3	1	Linear+	24	2.01	2.943	Test	7
4	0.6	1	Linear+	24	5.31	5.886	Test	7
2	0.4	1	Linear+	24	3.78	3.924	Test	7
3	0.7	1	Linear+	25	3.93	6.867	Test	7
4	0.6	1	Linear+	25	6.15	5.886	Test	7
5	0.7	1	Linear+	25	7.68	6.867	Test	7
2	0.4	1	Linear+	25	3.99	3.924	Test	7
1	0.3	1	Linear+	25	2.16	2.943	Test	7
3	0.7	1	Linear+	26	3.99	6.867	Test	7
1	0.3	1	Linear+	26	2.13	2.943	Test	7
4	0.6	1	Linear+	26	6.06	5.886	Test	7
2	0.4	1	Linear+	26	4.23	3.924	Test	7
5	0.7	1	Linear+	26	6.3	6.867	Test	7
3	0.7	1	Linear+	27	3.6	6.867	Test	7
2	0.4	1	Linear+	27	3.81	3.924	Test	7
4	0.6	1	Linear+	27	7.53	5.886	Test	7
1	0.3	1	Linear+	27	2.1	2.943	Test	7
5	0.7	1	Linear+	27	6.39	6.867	Test	7
3	0.7	1	Linear+	28	4.92825	6.867	Test	7
2	0.4	1	Linear+	28	4.53	3.924	Test	7
4	0.6	1	Linear+	28	6.3	5.886	Test	7
5	0.7	1	Linear+	28	6.24	6.867	Test	7
1	0.3	1	Linear+	28	2.04	2.943	Test	7
3	0.7	1	Linear+	29	4.90829268292683	6.867	Test	7
5	0.7	1	Linear+	29	6.48	6.867	Test	7
4	0.6	1	Linear+	29	6.3	5.886	Test	7
2	0.4	1	Linear+	29	4.35	3.924	Test	7
1	0.3	1	Linear+	29	1.86	2.943	Test	7
3	0.7	1	Linear+	30	3.96	6.867	Test	7
4	0.6	1	Linear+	30	6.24	5.886	Test	7
5	0.7	1	Linear+	30	6.03	6.867	Test	7
1	0.3	1	Linear+	30	1.68	2.943	Test	7
2	0.4	1	Linear+	30	4.02	3.924	Test	7
3	0.7	1	Linear+	31	3.24	6.867	Test	7
1	0.3	1	Linear+	31	2.28	2.943	Test	7
4	0.6	1	Linear+	31	6.24	5.886	Test	7
5	0.7	1	Linear+	31	6.69	6.867	Test	7
2	0.4	1	Linear+	31	4.2	3.924	Test	7
3	0.7	1	Linear+	32	2.34	6.867	Test	7
5	0.7	1	Linear+	32	6.24	6.867	Test	7
4	0.6	1	Linear+	32	4.11	5.886	Test	7
1	0.3	1	Linear+	32	2.04	2.943	Test	7
2	0.4	1	Linear+	32	4.14	3.924	Test	7
3	0.7	1	Linear+	33	2.43	6.867	Test	7
2	0.4	1	Linear+	33	4.05	3.924	Test	7
4	0.6	1	Linear+	33	6.12	5.886	Test	7
1	0.3	1	Linear+	33	2.31	2.943	Test	7
5	0.7	1	Linear+	33	6.27	6.867	Test	7
3	0.7	1	Linear+	34	1.35	6.867	Test	7
4	0.6	1	Linear+	34	6.42	5.886	Test	7
1	0.3	1	Linear+	34	2.34	2.943	Test	7
5	0.7	1	Linear+	34	6.36	6.867	Test	7
2	0.4	1	Linear+	34	4.32	3.924	Test	7
3	0.7	1	Linear+	35	2.94	6.867	Test	7
1	0.3	1	Linear+	35	2.16	2.943	Test	7
4	0.6	1	Linear+	35	6.51	5.886	Test	7
2	0.4	1	Linear+	35	4.38	3.924	Test	7
5	0.7	1	Linear+	35	6.27	6.867	Test	7
1	0.3	1	Linear+	1	1.5	2.943	Train	8
4	0.6	1	Linear+	1	1.74	5.886	Train	8
2	0.4	1	Linear+	1	3.66	3.924	Train	8
5	0.7	1	Linear+	1	4.17	6.867	Train	8
2	0.4	1	Linear+	2	2.1	3.924	Train	8
4	0.6	1	Linear+	2	1.2	5.886	Train	8
5	0.7	1	Linear+	2	1.86	6.867	Train	8
1	0.3	1	Linear+	2	1.77	2.943	Train	8
1	0.3	1	Linear+	3	0.54	2.943	Train	8
4	0.6	1	Linear+	3	0.03	5.886	Train	8
5	0.7	1	Linear+	3	8.16	6.867	Train	8
2	0.4	1	Linear+	3	0.84	3.924	Train	8
4	0.6	1	Linear+	4	6.27	5.886	Train	8
5	0.7	1	Linear+	4	9.24	6.867	Train	8
2	0.4	1	Linear+	4	0.78	3.924	Train	8
1	0.3	1	Linear+	4	2.38026315789474	2.943	Train	8
4	0.6	1	Linear+	5	1.59	5.886	Train	8
1	0.3	1	Linear+	5	1.86	2.943	Train	8
5	0.7	1	Linear+	5	9.3	6.867	Train	8
2	0.4	1	Linear+	5	2.01	3.924	Train	8
4	0.6	1	Linear+	6	7.14	5.886	Train	8
1	0.3	1	Linear+	6	2.34	2.943	Train	8
2	0.4	1	Linear+	6	3.48	3.924	Train	8
5	0.7	1	Linear+	6	2.31	6.867	Train	8
5	0.7	1	Linear+	7	1.8	6.867	Train	8
1	0.3	1	Linear+	7	1.86	2.943	Train	8
4	0.6	1	Linear+	7	1.98	5.886	Train	8
2	0.4	1	Linear+	7	2.91	3.924	Train	8
2	0.4	1	Linear+	8	2.46	3.924	Train	8
4	0.6	1	Linear+	8	6.12	5.886	Train	8
5	0.7	1	Linear+	8	1.14	6.867	Train	8
1	0.3	1	Linear+	8	1.56	2.943	Train	8
5	0.7	1	Linear+	9	1.74	6.867	Train	8
1	0.3	1	Linear+	9	2.01	2.943	Train	8
4	0.6	1	Linear+	9	2.55	5.886	Train	8
2	0.4	1	Linear+	9	1.11	3.924	Train	8
4	0.6	1	Linear+	10	5.28	5.886	Train	8
5	0.7	1	Linear+	10	3.72	6.867	Train	8
2	0.4	1	Linear+	10	1.53	3.924	Train	8
1	0.3	1	Linear+	10	0.84	2.943	Train	8
2	0.4	1	Linear+	11	2.34	3.924	Train	8
1	0.3	1	Linear+	11	1.83	2.943	Train	8
4	0.6	1	Linear+	11	7.41	5.886	Train	8
5	0.7	1	Linear+	11	3.63	6.867	Train	8
4	0.6	1	Linear+	12	3.24	5.886	Train	8
1	0.3	1	Linear+	12	1.89	2.943	Train	8
2	0.4	1	Linear+	12	2.07	3.924	Train	8
5	0.7	1	Linear+	12	1.5	6.867	Train	8
5	0.7	1	Linear+	13	1.08	6.867	Train	8
2	0.4	1	Linear+	13	0.96	3.924	Train	8
1	0.3	1	Linear+	13	0.21	2.943	Train	8
4	0.6	1	Linear+	13	3.15	5.886	Train	8
4	0.6	1	Linear+	14	0.09	5.886	Train	8
2	0.4	1	Linear+	14	0.27	3.924	Train	8
1	0.3	1	Linear+	14	0.18	2.943	Train	8
5	0.7	1	Linear+	14	1.89	6.867	Train	8
4	0.6	1	Linear+	15	0.21	5.886	Train	8
1	0.3	1	Linear+	15	0.54	2.943	Train	8
2	0.4	1	Linear+	15	0.27	3.924	Train	8
5	0.7	1	Linear+	15	2.07	6.867	Train	8
3	0.7	1	Linear+	16	0.54	6.867	Test	8
1	0.3	1	Linear+	16	1.23	2.943	Test	8
5	0.7	1	Linear+	16	3.09	6.867	Test	8
4	0.6	1	Linear+	16	1.17	5.886	Test	8
2	0.4	1	Linear+	16	2.31	3.924	Test	8
3	0.7	1	Linear+	17	2.73	6.867	Test	8
4	0.6	1	Linear+	17	5.49	5.886	Test	8
5	0.7	1	Linear+	17	5.28	6.867	Test	8
2	0.4	1	Linear+	17	5.31	3.924	Test	8
1	0.3	1	Linear+	17	4.29	2.943	Test	8
3	0.7	1	Linear+	18	4.65	6.867	Test	8
5	0.7	1	Linear+	18	8.85	6.867	Test	8
4	0.6	1	Linear+	18	5.07	5.886	Test	8
1	0.3	1	Linear+	18	2.74714285714286	2.943	Test	8
2	0.4	1	Linear+	18	4.35	3.924	Test	8
3	0.7	1	Linear+	19	4.44	6.867	Test	8
2	0.4	1	Linear+	19	3.72	3.924	Test	8
4	0.6	1	Linear+	19	3.21	5.886	Test	8
5	0.7	1	Linear+	19	13.23	6.867	Test	8
1	0.3	1	Linear+	19	3.39	2.943	Test	8
3	0.7	1	Linear+	20	2.94	6.867	Test	8
1	0.3	1	Linear+	20	3.27	2.943	Test	8
4	0.6	1	Linear+	20	4.2	5.886	Test	8
2	0.4	1	Linear+	20	2.43	3.924	Test	8
5	0.7	1	Linear+	20	1.95	6.867	Test	8
3	0.7	1	Linear+	21	2.04	6.867	Test	8
5	0.7	1	Linear+	21	1.47	6.867	Test	8
4	0.6	1	Linear+	21	1.44	5.886	Test	8
1	0.3	1	Linear+	21	2.13	2.943	Test	8
2	0.4	1	Linear+	21	1.26	3.924	Test	8
3	0.7	1	Linear+	22	1.71	6.867	Test	8
4	0.6	1	Linear+	22	0.57	5.886	Test	8
2	0.4	1	Linear+	22	1.38	3.924	Test	8
1	0.3	1	Linear+	22	2.28	2.943	Test	8
5	0.7	1	Linear+	22	4.32	6.867	Test	8
3	0.7	1	Linear+	23	2.97	6.867	Test	8
2	0.4	1	Linear+	23	2.16	3.924	Test	8
5	0.7	1	Linear+	23	5.46	6.867	Test	8
4	0.6	1	Linear+	23	3.03	5.886	Test	8
1	0.3	1	Linear+	23	2.49	2.943	Test	8
3	0.7	1	Linear+	24	2.55	6.867	Test	8
1	0.3	1	Linear+	24	2.31	2.943	Test	8
2	0.4	1	Linear+	24	2.49	3.924	Test	8
5	0.7	1	Linear+	24	3.42	6.867	Test	8
4	0.6	1	Linear+	24	2.82	5.886	Test	8
3	0.7	1	Linear+	25	3.39	6.867	Test	8
4	0.6	1	Linear+	25	3.66	5.886	Test	8
5	0.7	1	Linear+	25	5.46	6.867	Test	8
1	0.3	1	Linear+	25	3.45	2.943	Test	8
2	0.4	1	Linear+	25	3.96	3.924	Test	8
3	0.7	1	Linear+	26	2.94	6.867	Test	8
5	0.7	1	Linear+	26	4.83	6.867	Test	8
1	0.3	1	Linear+	26	2.73	2.943	Test	8
4	0.6	1	Linear+	26	3.09	5.886	Test	8
2	0.4	1	Linear+	26	3.03	3.924	Test	8
3	0.7	1	Linear+	27	3.78	6.867	Test	8
2	0.4	1	Linear+	27	2.22	3.924	Test	8
4	0.6	1	Linear+	27	4.62	5.886	Test	8
5	0.7	1	Linear+	27	5.31	6.867	Test	8
1	0.3	1	Linear+	27	2.34	2.943	Test	8
3	0.7	1	Linear+	28	2.73	6.867	Test	8
1	0.3	1	Linear+	28	3.21	2.943	Test	8
2	0.4	1	Linear+	28	2.58	3.924	Test	8
5	0.7	1	Linear+	28	5.04	6.867	Test	8
4	0.6	1	Linear+	28	3.93	5.886	Test	8
3	0.7	1	Linear+	29	3.09	6.867	Test	8
5	0.7	1	Linear+	29	5.58	6.867	Test	8
4	0.6	1	Linear+	29	6.3	5.886	Test	8
1	0.3	1	Linear+	29	2.97	2.943	Test	8
2	0.4	1	Linear+	29	3.12	3.924	Test	8
3	0.7	1	Linear+	30	2.88	6.867	Test	8
2	0.4	1	Linear+	30	2.85	3.924	Test	8
1	0.3	1	Linear+	30	3.15	2.943	Test	8
4	0.6	1	Linear+	30	4.11	5.886	Test	8
5	0.7	1	Linear+	30	5.85	6.867	Test	8
3	0.7	1	Linear+	31	2.67	6.867	Test	8
4	0.6	1	Linear+	31	3.84	5.886	Test	8
5	0.7	1	Linear+	31	7.05	6.867	Test	8
2	0.4	1	Linear+	31	2.85	3.924	Test	8
1	0.3	1	Linear+	31	2.76	2.943	Test	8
3	0.7	1	Linear+	32	3.54	6.867	Test	8
2	0.4	1	Linear+	32	3	3.924	Test	8
4	0.6	1	Linear+	32	4.65	5.886	Test	8
1	0.3	1	Linear+	32	2.7	2.943	Test	8
5	0.7	1	Linear+	32	6.87	6.867	Test	8
3	0.7	1	Linear+	33	3.63	6.867	Test	8
1	0.3	1	Linear+	33	2.52	2.943	Test	8
4	0.6	1	Linear+	33	3.75	5.886	Test	8
5	0.7	1	Linear+	33	6.63	6.867	Test	8
2	0.4	1	Linear+	33	4.2	3.924	Test	8
3	0.7	1	Linear+	34	4.17	6.867	Test	8
5	0.7	1	Linear+	34	7.17	6.867	Test	8
2	0.4	1	Linear+	34	3.06	3.924	Test	8
1	0.3	1	Linear+	34	2.64	2.943	Test	8
4	0.6	1	Linear+	34	4.98	5.886	Test	8
3	0.7	1	Linear+	35	4.26	6.867	Test	8
4	0.6	1	Linear+	35	4.95	5.886	Test	8
1	0.3	1	Linear+	35	2.79	2.943	Test	8
2	0.4	1	Linear+	35	3.33	3.924	Test	8
5	0.7	1	Linear+	35	7.02	6.867	Test	8
1	0.3	1	Linear+	1	3.15	2.943	Train	9
5	0.7	1	Linear+	1	4.62	6.867	Train	9
2	0.4	1	Linear+	1	2.58	3.924	Train	9
4	0.6	1	Linear+	1	6.15	5.886	Train	9
5	0.7	1	Linear+	2	5.28	6.867	Train	9
1	0.3	1	Linear+	2	2.94	2.943	Train	9
4	0.6	1	Linear+	2	3.81	5.886	Train	9
2	0.4	1	Linear+	2	3.6	3.924	Train	9
5	0.7	1	Linear+	3	5.52	6.867	Train	9
4	0.6	1	Linear+	3	6.18	5.886	Train	9
1	0.3	1	Linear+	3	2.61	2.943	Train	9
2	0.4	1	Linear+	3	3.33	3.924	Train	9
1	0.3	1	Linear+	4	3.63	2.943	Train	9
2	0.4	1	Linear+	4	4.05	3.924	Train	9
5	0.7	1	Linear+	4	5.1	6.867	Train	9
4	0.6	1	Linear+	4	5.01	5.886	Train	9
1	0.3	1	Linear+	5	3.6	2.943	Train	9
5	0.7	1	Linear+	5	6	6.867	Train	9
2	0.4	1	Linear+	5	3.81	3.924	Train	9
4	0.6	1	Linear+	5	5.04	5.886	Train	9
5	0.7	1	Linear+	6	5.52	6.867	Train	9
4	0.6	1	Linear+	6	4.92	5.886	Train	9
1	0.3	1	Linear+	6	4.35	2.943	Train	9
2	0.4	1	Linear+	6	3.93	3.924	Train	9
5	0.7	1	Linear+	7	7.26	6.867	Train	9
1	0.3	1	Linear+	7	2.64	2.943	Train	9
4	0.6	1	Linear+	7	5.22	5.886	Train	9
2	0.4	1	Linear+	7	3.54	3.924	Train	9
5	0.7	1	Linear+	8	7.44	6.867	Train	9
2	0.4	1	Linear+	8	3.48	3.924	Train	9
4	0.6	1	Linear+	8	6.45	5.886	Train	9
1	0.3	1	Linear+	8	2.67	2.943	Train	9
1	0.3	1	Linear+	9	2.67	2.943	Train	9
5	0.7	1	Linear+	9	5.82	6.867	Train	9
2	0.4	1	Linear+	9	4.2	3.924	Train	9
4	0.6	1	Linear+	9	6.81	5.886	Train	9
1	0.3	1	Linear+	10	3.39	2.943	Train	9
4	0.6	1	Linear+	10	4.2	5.886	Train	9
5	0.7	1	Linear+	10	6.48	6.867	Train	9
2	0.4	1	Linear+	10	4.29	3.924	Train	9
5	0.7	1	Linear+	11	5.43	6.867	Train	9
1	0.3	1	Linear+	11	4.08	2.943	Train	9
4	0.6	1	Linear+	11	5.19	5.886	Train	9
2	0.4	1	Linear+	11	3.54	3.924	Train	9
5	0.7	1	Linear+	12	6.93	6.867	Train	9
2	0.4	1	Linear+	12	3.78	3.924	Train	9
4	0.6	1	Linear+	12	4.8	5.886	Train	9
1	0.3	1	Linear+	12	3.42	2.943	Train	9
1	0.3	1	Linear+	13	3.99	2.943	Train	9
4	0.6	1	Linear+	13	5.46	5.886	Train	9
5	0.7	1	Linear+	13	7.14	6.867	Train	9
2	0.4	1	Linear+	13	4.05	3.924	Train	9
5	0.7	1	Linear+	14	7.11	6.867	Train	9
1	0.3	1	Linear+	14	4.23	2.943	Train	9
2	0.4	1	Linear+	14	4.56	3.924	Train	9
4	0.6	1	Linear+	14	6.33	5.886	Train	9
1	0.3	1	Linear+	15	4.29	2.943	Train	9
2	0.4	1	Linear+	15	4.65	3.924	Train	9
4	0.6	1	Linear+	15	7.26	5.886	Train	9
5	0.7	1	Linear+	15	6.93	6.867	Train	9
3	0.7	1	Linear+	16	5.07	6.867	Test	9
5	0.7	1	Linear+	16	7.62	6.867	Test	9
2	0.4	1	Linear+	16	4.62	3.924	Test	9
4	0.6	1	Linear+	16	6.27	5.886	Test	9
1	0.3	1	Linear+	16	3.75	2.943	Test	9
3	0.7	1	Linear+	17	7.08	6.867	Test	9
4	0.6	1	Linear+	17	6.93	5.886	Test	9
5	0.7	1	Linear+	17	8.01	6.867	Test	9
1	0.3	1	Linear+	17	4.08	2.943	Test	9
2	0.4	1	Linear+	17	4.38	3.924	Test	9
3	0.7	1	Linear+	18	5.25	6.867	Test	9
2	0.4	1	Linear+	18	4.65	3.924	Test	9
4	0.6	1	Linear+	18	5.64	5.886	Test	9
1	0.3	1	Linear+	18	4.17	2.943	Test	9
5	0.7	1	Linear+	18	6.99	6.867	Test	9
3	0.7	1	Linear+	19	4.716	6.867	Test	9
1	0.3	1	Linear+	19	3.15	2.943	Test	9
2	0.4	1	Linear+	19	5.04	3.924	Test	9
4	0.6	1	Linear+	19	6.51	5.886	Test	9
5	0.7	1	Linear+	19	6.96	6.867	Test	9
3	0.7	1	Linear+	20	5.25	6.867	Test	9
4	0.6	1	Linear+	20	6.54	5.886	Test	9
2	0.4	1	Linear+	20	4.98	3.924	Test	9
5	0.7	1	Linear+	20	7.47	6.867	Test	9
1	0.3	1	Linear+	20	3.33	2.943	Test	9
3	0.7	1	Linear+	21	4.77	6.867	Test	9
5	0.7	1	Linear+	21	8.04	6.867	Test	9
1	0.3	1	Linear+	21	3.72	2.943	Test	9
2	0.4	1	Linear+	21	4.35	3.924	Test	9
4	0.6	1	Linear+	21	7.32	5.886	Test	9
3	0.7	1	Linear+	22	5.73	6.867	Test	9
1	0.3	1	Linear+	22	3.78	2.943	Test	9
2	0.4	1	Linear+	22	5.04	3.924	Test	9
4	0.6	1	Linear+	22	4.89	5.886	Test	9
5	0.7	1	Linear+	22	7.53	6.867	Test	9
3	0.7	1	Linear+	23	5.64	6.867	Test	9
2	0.4	1	Linear+	23	5.19	3.924	Test	9
4	0.6	1	Linear+	23	5.67	5.886	Test	9
1	0.3	1	Linear+	23	4.77	2.943	Test	9
5	0.7	1	Linear+	23	8.94	6.867	Test	9
3	0.7	1	Linear+	24	5.52	6.867	Test	9
2	0.4	1	Linear+	24	6.33	3.924	Test	9
5	0.7	1	Linear+	24	6.78	6.867	Test	9
4	0.6	1	Linear+	24	6.3	5.886	Test	9
1	0.3	1	Linear+	24	5.91	2.943	Test	9
3	0.7	1	Linear+	25	6.39	6.867	Test	9
5	0.7	1	Linear+	25	7.65	6.867	Test	9
1	0.3	1	Linear+	25	5.04	2.943	Test	9
4	0.6	1	Linear+	25	7.41	5.886	Test	9
2	0.4	1	Linear+	25	6.15	3.924	Test	9
3	0.7	1	Linear+	26	5.64	6.867	Test	9
1	0.3	1	Linear+	26	3.66	2.943	Test	9
2	0.4	1	Linear+	26	4.2	3.924	Test	9
4	0.6	1	Linear+	26	5.31	5.886	Test	9
5	0.7	1	Linear+	26	5.85	6.867	Test	9
3	0.7	1	Linear+	27	5.67	6.867	Test	9
4	0.6	1	Linear+	27	6.06	5.886	Test	9
1	0.3	1	Linear+	27	4.05	2.943	Test	9
2	0.4	1	Linear+	27	3.99	3.924	Test	9
5	0.7	1	Linear+	27	5.91	6.867	Test	9
3	0.7	1	Linear+	28	4.71	6.867	Test	9
1	0.3	1	Linear+	28	4.38	2.943	Test	9
4	0.6	1	Linear+	28	5.46	5.886	Test	9
2	0.4	1	Linear+	28	4.59	3.924	Test	9
5	0.7	1	Linear+	28	7.29	6.867	Test	9
3	0.7	1	Linear+	29	5.88	6.867	Test	9
4	0.6	1	Linear+	29	4.05	5.886	Test	9
5	0.7	1	Linear+	29	6.54	6.867	Test	9
2	0.4	1	Linear+	29	4.68	3.924	Test	9
1	0.3	1	Linear+	29	3.06	2.943	Test	9
3	0.7	1	Linear+	30	4.53	6.867	Test	9
5	0.7	1	Linear+	30	7.86	6.867	Test	9
1	0.3	1	Linear+	30	4.5	2.943	Test	9
4	0.6	1	Linear+	30	4.92	5.886	Test	9
2	0.4	1	Linear+	30	5.25	3.924	Test	9
3	0.7	1	Linear+	31	5.28	6.867	Test	9
2	0.4	1	Linear+	31	5.49	3.924	Test	9
4	0.6	1	Linear+	31	5.01	5.886	Test	9
1	0.3	1	Linear+	31	4.41	2.943	Test	9
5	0.7	1	Linear+	31	6.66	6.867	Test	9
3	0.7	1	Linear+	32	3.99	6.867	Test	9
4	0.6	1	Linear+	32	6.18	5.886	Test	9
2	0.4	1	Linear+	32	4.44	3.924	Test	9
5	0.7	1	Linear+	32	6.9	6.867	Test	9
1	0.3	1	Linear+	32	4.26	2.943	Test	9
3	0.7	1	Linear+	33	5.79	6.867	Test	9
5	0.7	1	Linear+	33	7.68	6.867	Test	9
4	0.6	1	Linear+	33	6.21	5.886	Test	9
2	0.4	1	Linear+	33	5.22	3.924	Test	9
1	0.3	1	Linear+	33	2.85	2.943	Test	9
3	0.7	1	Linear+	34	5.67	6.867	Test	9
1	0.3	1	Linear+	34	3.54	2.943	Test	9
5	0.7	1	Linear+	34	7.44	6.867	Test	9
2	0.4	1	Linear+	34	4.74	3.924	Test	9
4	0.6	1	Linear+	34	6.09	5.886	Test	9
3	0.7	1	Linear+	35	5.52	6.867	Test	9
2	0.4	1	Linear+	35	5.31	3.924	Test	9
1	0.3	1	Linear+	35	4.23	2.943	Test	9
5	0.7	1	Linear+	35	7.65	6.867	Test	9
4	0.6	1	Linear+	35	6.27	5.886	Test	9
1	0.3	1	Linear+	1	3.18	2.943	Train	10
2	0.4	1	Linear+	1	2.1	3.924	Train	10
5	0.7	1	Linear+	1	7.02	6.867	Train	10
4	0.6	1	Linear+	1	4.56	5.886	Train	10
4	0.6	1	Linear+	2	4.77	5.886	Train	10
2	0.4	1	Linear+	2	1.14	3.924	Train	10
5	0.7	1	Linear+	2	7.17	6.867	Train	10
1	0.3	1	Linear+	2	1.38	2.943	Train	10
5	0.7	1	Linear+	3	6.54	6.867	Train	10
2	0.4	1	Linear+	3	0.87	3.924	Train	10
1	0.3	1	Linear+	3	0.09	2.943	Train	10
4	0.6	1	Linear+	3	4.23	5.886	Train	10
4	0.6	1	Linear+	4	3.33	5.886	Train	10
2	0.4	1	Linear+	4	3.51	3.924	Train	10
5	0.7	1	Linear+	4	6.93	6.867	Train	10
1	0.3	1	Linear+	4	2.38026315789474	2.943	Train	10
5	0.7	1	Linear+	5	9.93	6.867	Train	10
2	0.4	1	Linear+	5	0.03	3.924	Train	10
1	0.3	1	Linear+	5	3.87	2.943	Train	10
4	0.6	1	Linear+	5	4.41585365853659	5.886	Train	10
5	0.7	1	Linear+	6	7.2	6.867	Train	10
4	0.6	1	Linear+	6	4.26	5.886	Train	10
2	0.4	1	Linear+	6	0.48	3.924	Train	10
1	0.3	1	Linear+	6	0.27	2.943	Train	10
2	0.4	1	Linear+	7	2.91	3.924	Train	10
1	0.3	1	Linear+	7	1.77	2.943	Train	10
4	0.6	1	Linear+	7	2.91	5.886	Train	10
5	0.7	1	Linear+	7	7.92	6.867	Train	10
5	0.7	1	Linear+	8	7.08	6.867	Train	10
4	0.6	1	Linear+	8	5.13	5.886	Train	10
1	0.3	1	Linear+	8	3.63	2.943	Train	10
2	0.4	1	Linear+	8	4.68	3.924	Train	10
1	0.3	1	Linear+	9	4.47	2.943	Train	10
2	0.4	1	Linear+	9	6.12	3.924	Train	10
5	0.7	1	Linear+	9	8.25	6.867	Train	10
4	0.6	1	Linear+	9	5.49	5.886	Train	10
5	0.7	1	Linear+	10	7.92	6.867	Train	10
2	0.4	1	Linear+	10	2.61	3.924	Train	10
4	0.6	1	Linear+	10	4.35	5.886	Train	10
1	0.3	1	Linear+	10	0	2.943	Train	10
1	0.3	1	Linear+	11	1.68	2.943	Train	10
4	0.6	1	Linear+	11	5.58	5.886	Train	10
2	0.4	1	Linear+	11	3.15	3.924	Train	10
5	0.7	1	Linear+	11	8.85	6.867	Train	10
1	0.3	1	Linear+	12	1.92	2.943	Train	10
4	0.6	1	Linear+	12	5.08785714285714	5.886	Train	10
5	0.7	1	Linear+	12	7.59	6.867	Train	10
2	0.4	1	Linear+	12	4.62	3.924	Train	10
2	0.4	1	Linear+	13	4.83	3.924	Train	10
5	0.7	1	Linear+	13	7.11	6.867	Train	10
4	0.6	1	Linear+	13	5.43	5.886	Train	10
1	0.3	1	Linear+	13	2.49	2.943	Train	10
4	0.6	1	Linear+	14	5.79	5.886	Train	10
5	0.7	1	Linear+	14	6.87	6.867	Train	10
1	0.3	1	Linear+	14	2.61	2.943	Train	10
2	0.4	1	Linear+	14	3.75	3.924	Train	10
2	0.4	1	Linear+	15	3.27	3.924	Train	10
5	0.7	1	Linear+	15	7.29	6.867	Train	10
4	0.6	1	Linear+	15	6.09	5.886	Train	10
1	0.3	1	Linear+	15	2.61	2.943	Train	10
3	0.7	1	Linear+	16	4.08	6.867	Test	10
2	0.4	1	Linear+	16	3.42	3.924	Test	10
1	0.3	1	Linear+	16	2.91	2.943	Test	10
5	0.7	1	Linear+	16	7.02	6.867	Test	10
4	0.6	1	Linear+	16	5.31	5.886	Test	10
3	0.7	1	Linear+	17	3.81	6.867	Test	10
4	0.6	1	Linear+	17	5.88	5.886	Test	10
2	0.4	1	Linear+	17	4.41	3.924	Test	10
5	0.7	1	Linear+	17	8.13	6.867	Test	10
1	0.3	1	Linear+	17	3.51	2.943	Test	10
3	0.7	1	Linear+	18	4.89	6.867	Test	10
5	0.7	1	Linear+	18	7.8	6.867	Test	10
1	0.3	1	Linear+	18	2.46	2.943	Test	10
4	0.6	1	Linear+	18	5.64	5.886	Test	10
2	0.4	1	Linear+	18	2.58	3.924	Test	10
3	0.7	1	Linear+	19	4.716	6.867	Test	10
1	0.3	1	Linear+	19	2.43	2.943	Test	10
5	0.7	1	Linear+	19	7.26	6.867	Test	10
4	0.6	1	Linear+	19	5.19	5.886	Test	10
2	0.4	1	Linear+	19	3	3.924	Test	10
3	0.7	1	Linear+	20	4.41	6.867	Test	10
1	0.3	1	Linear+	20	2.28	2.943	Test	10
5	0.7	1	Linear+	20	7.08	6.867	Test	10
4	0.6	1	Linear+	20	5.7	5.886	Test	10
2	0.4	1	Linear+	20	4.56	3.924	Test	10
3	0.7	1	Linear+	21	5.49	6.867	Test	10
5	0.7	1	Linear+	21	6.45	6.867	Test	10
4	0.6	1	Linear+	21	5.28	5.886	Test	10
2	0.4	1	Linear+	21	4.2	3.924	Test	10
1	0.3	1	Linear+	21	2.28	2.943	Test	10
3	0.7	1	Linear+	22	4.95	6.867	Test	10
4	0.6	1	Linear+	22	5.52	5.886	Test	10
1	0.3	1	Linear+	22	3.66	2.943	Test	10
5	0.7	1	Linear+	22	8.13	6.867	Test	10
2	0.4	1	Linear+	22	3.27	3.924	Test	10
3	0.7	1	Linear+	23	4.29	6.867	Test	10
2	0.4	1	Linear+	23	3.69	3.924	Test	10
4	0.6	1	Linear+	23	5.85	5.886	Test	10
5	0.7	1	Linear+	23	8.01	6.867	Test	10
1	0.3	1	Linear+	23	3.36	2.943	Test	10
3	0.7	1	Linear+	24	3.99	6.867	Test	10
2	0.4	1	Linear+	24	3.51	3.924	Test	10
5	0.7	1	Linear+	24	7.89	6.867	Test	10
4	0.6	1	Linear+	24	4.23	5.886	Test	10
1	0.3	1	Linear+	24	2.88	2.943	Test	10
3	0.7	1	Linear+	25	3.66	6.867	Test	10
5	0.7	1	Linear+	25	7.05	6.867	Test	10
4	0.6	1	Linear+	25	5.97	5.886	Test	10
1	0.3	1	Linear+	25	3.21	2.943	Test	10
2	0.4	1	Linear+	25	3.93	3.924	Test	10
3	0.7	1	Linear+	26	5.64	6.867	Test	10
4	0.6	1	Linear+	26	5.94	5.886	Test	10
5	0.7	1	Linear+	26	8.43	6.867	Test	10
1	0.3	1	Linear+	26	3.9	2.943	Test	10
2	0.4	1	Linear+	26	3.72	3.924	Test	10
3	0.7	1	Linear+	27	6.18	6.867	Test	10
1	0.3	1	Linear+	27	3.69	2.943	Test	10
4	0.6	1	Linear+	27	5.7	5.886	Test	10
5	0.7	1	Linear+	27	8.04	6.867	Test	10
2	0.4	1	Linear+	27	4.05	3.924	Test	10
3	0.7	1	Linear+	28	6	6.867	Test	10
4	0.6	1	Linear+	28	6.39	5.886	Test	10
2	0.4	1	Linear+	28	4.53	3.924	Test	10
1	0.3	1	Linear+	28	3.87	2.943	Test	10
5	0.7	1	Linear+	28	7.02	6.867	Test	10
3	0.7	1	Linear+	29	4.38	6.867	Test	10
2	0.4	1	Linear+	29	3.6	3.924	Test	10
4	0.6	1	Linear+	29	6.51	5.886	Test	10
5	0.7	1	Linear+	29	8.22	6.867	Test	10
1	0.3	1	Linear+	29	2.46	2.943	Test	10
3	0.7	1	Linear+	30	5.1	6.867	Test	10
1	0.3	1	Linear+	30	2.91	2.943	Test	10
4	0.6	1	Linear+	30	5.88	5.886	Test	10
2	0.4	1	Linear+	30	0	3.924	Test	10
5	0.7	1	Linear+	30	7.95	6.867	Test	10
3	0.7	1	Linear+	31	4.95	6.867	Test	10
5	0.7	1	Linear+	31	7.02	6.867	Test	10
1	0.3	1	Linear+	31	2.85	2.943	Test	10
4	0.6	1	Linear+	31	6.09	5.886	Test	10
2	0.4	1	Linear+	31	3.63	3.924	Test	10
3	0.7	1	Linear+	32	5.61	6.867	Test	10
2	0.4	1	Linear+	32	4.08	3.924	Test	10
5	0.7	1	Linear+	32	7.95	6.867	Test	10
1	0.3	1	Linear+	32	3.87	2.943	Test	10
4	0.6	1	Linear+	32	5.91	5.886	Test	10
3	0.7	1	Linear+	33	4.86	6.867	Test	10
1	0.3	1	Linear+	33	0	2.943	Test	10
2	0.4	1	Linear+	33	4.8	3.924	Test	10
5	0.7	1	Linear+	33	6.93	6.867	Test	10
4	0.6	1	Linear+	33	6.66	5.886	Test	10
3	0.7	1	Linear+	34	4.14	6.867	Test	10
5	0.7	1	Linear+	34	7.38	6.867	Test	10
1	0.3	1	Linear+	34	3.48	2.943	Test	10
2	0.4	1	Linear+	34	4.65	3.924	Test	10
4	0.6	1	Linear+	34	6.54	5.886	Test	10
3	0.7	1	Linear+	35	6.06	6.867	Test	10
4	0.6	1	Linear+	35	5.73731707317073	5.886	Test	10
2	0.4	1	Linear+	35	4.71	3.924	Test	10
1	0.3	1	Linear+	35	3.48	2.943	Test	10
5	0.7	1	Linear+	35	8.25	6.867	Test	10
1	0.3	1	Linear+	1	2.47181818181818	2.943	Train	11
2	0.4	1	Linear+	1	2.61083333333333	3.924	Train	11
5	0.7	1	Linear+	1	6.03	6.867	Train	11
4	0.6	1	Linear+	1	4.533	5.886	Train	11
5	0.7	1	Linear+	2	5.91583333333333	6.867	Train	11
4	0.6	1	Linear+	2	4.545	5.886	Train	11
2	0.4	1	Linear+	2	3.50432432432432	3.924	Train	11
1	0.3	1	Linear+	2	2.55	2.943	Train	11
2	0.4	1	Linear+	3	6.06	3.924	Train	11
1	0.3	1	Linear+	3	3.42	2.943	Train	11
5	0.7	1	Linear+	3	10.8	6.867	Train	11
4	0.6	1	Linear+	3	5.22	5.886	Train	11
2	0.4	1	Linear+	4	5.52	3.924	Train	11
1	0.3	1	Linear+	4	4.11	2.943	Train	11
5	0.7	1	Linear+	4	6.48	6.867	Train	11
4	0.6	1	Linear+	4	5.22	5.886	Train	11
1	0.3	1	Linear+	5	4.38	2.943	Train	11
4	0.6	1	Linear+	5	5.58	5.886	Train	11
5	0.7	1	Linear+	5	6.33	6.867	Train	11
2	0.4	1	Linear+	5	4.29	3.924	Train	11
4	0.6	1	Linear+	6	4.98	5.886	Train	11
5	0.7	1	Linear+	6	4.23	6.867	Train	11
2	0.4	1	Linear+	6	4.32	3.924	Train	11
1	0.3	1	Linear+	6	3.99	2.943	Train	11
2	0.4	1	Linear+	7	4.62	3.924	Train	11
4	0.6	1	Linear+	7	5.43	5.886	Train	11
5	0.7	1	Linear+	7	6.6	6.867	Train	11
1	0.3	1	Linear+	7	5.01	2.943	Train	11
5	0.7	1	Linear+	8	5.19	6.867	Train	11
2	0.4	1	Linear+	8	4.02	3.924	Train	11
4	0.6	1	Linear+	8	4.02	5.886	Train	11
1	0.3	1	Linear+	8	3.9	2.943	Train	11
1	0.3	1	Linear+	9	5.31	2.943	Train	11
4	0.6	1	Linear+	9	5.67	5.886	Train	11
5	0.7	1	Linear+	9	6.21	6.867	Train	11
2	0.4	1	Linear+	9	3.9	3.924	Train	11
4	0.6	1	Linear+	10	5.19	5.886	Train	11
1	0.3	1	Linear+	10	4.26	2.943	Train	11
2	0.4	1	Linear+	10	4.38	3.924	Train	11
5	0.7	1	Linear+	10	5.25	6.867	Train	11
2	0.4	1	Linear+	11	4.14	3.924	Train	11
1	0.3	1	Linear+	11	4.41	2.943	Train	11
4	0.6	1	Linear+	11	4.98	5.886	Train	11
5	0.7	1	Linear+	11	5.28	6.867	Train	11
2	0.4	1	Linear+	12	3.87	3.924	Train	11
5	0.7	1	Linear+	12	5.13	6.867	Train	11
1	0.3	1	Linear+	12	2.52439024390244	2.943	Train	11
4	0.6	1	Linear+	12	4.59	5.886	Train	11
1	0.3	1	Linear+	13	3.72	2.943	Train	11
4	0.6	1	Linear+	13	5.01	5.886	Train	11
2	0.4	1	Linear+	13	4.14	3.924	Train	11
5	0.7	1	Linear+	13	6.12	6.867	Train	11
2	0.4	1	Linear+	14	4.29	3.924	Train	11
4	0.6	1	Linear+	14	4.8	5.886	Train	11
5	0.7	1	Linear+	14	7.14	6.867	Train	11
1	0.3	1	Linear+	14	3.87	2.943	Train	11
2	0.4	1	Linear+	15	4.89	3.924	Train	11
1	0.3	1	Linear+	15	4.14	2.943	Train	11
4	0.6	1	Linear+	15	6.27	5.886	Train	11
5	0.7	1	Linear+	15	6.99	6.867	Train	11
3	0.7	1	Linear+	16	4.53	6.867	Test	11
2	0.4	1	Linear+	16	4.02	3.924	Test	11
5	0.7	1	Linear+	16	5.25	6.867	Test	11
1	0.3	1	Linear+	16	3.75	2.943	Test	11
4	0.6	1	Linear+	16	5.04	5.886	Test	11
3	0.7	1	Linear+	17	4.92	6.867	Test	11
1	0.3	1	Linear+	17	4.11	2.943	Test	11
4	0.6	1	Linear+	17	6.21	5.886	Test	11
5	0.7	1	Linear+	17	7.08	6.867	Test	11
2	0.4	1	Linear+	17	4.05	3.924	Test	11
3	0.7	1	Linear+	18	4.98	6.867	Test	11
5	0.7	1	Linear+	18	6.39	6.867	Test	11
2	0.4	1	Linear+	18	4.5	3.924	Test	11
4	0.6	1	Linear+	18	4.86	5.886	Test	11
1	0.3	1	Linear+	18	4.29	2.943	Test	11
3	0.7	1	Linear+	19	5.01	6.867	Test	11
4	0.6	1	Linear+	19	5.37	5.886	Test	11
5	0.7	1	Linear+	19	6.48	6.867	Test	11
2	0.4	1	Linear+	19	4.32	3.924	Test	11
1	0.3	1	Linear+	19	3.57	2.943	Test	11
3	0.7	1	Linear+	20	4.68	6.867	Test	11
4	0.6	1	Linear+	20	5.52	5.886	Test	11
2	0.4	1	Linear+	20	4.74	3.924	Test	11
1	0.3	1	Linear+	20	3.75	2.943	Test	11
5	0.7	1	Linear+	20	6.24	6.867	Test	11
3	0.7	1	Linear+	21	4.86	6.867	Test	11
2	0.4	1	Linear+	21	4.98	3.924	Test	11
5	0.7	1	Linear+	21	7.92	6.867	Test	11
1	0.3	1	Linear+	21	4.98	2.943	Test	11
4	0.6	1	Linear+	21	4.92	5.886	Test	11
3	0.7	1	Linear+	22	5.37	6.867	Test	11
5	0.7	1	Linear+	22	4.98	6.867	Test	11
2	0.4	1	Linear+	22	3.66	3.924	Test	11
1	0.3	1	Linear+	22	3.39	2.943	Test	11
4	0.6	1	Linear+	22	4.68	5.886	Test	11
3	0.7	1	Linear+	23	5.31	6.867	Test	11
1	0.3	1	Linear+	23	3.87	2.943	Test	11
2	0.4	1	Linear+	23	4.47	3.924	Test	11
4	0.6	1	Linear+	23	6.24	5.886	Test	11
5	0.7	1	Linear+	23	6.48	6.867	Test	11
3	0.7	1	Linear+	24	5.58	6.867	Test	11
4	0.6	1	Linear+	24	6.24	5.886	Test	11
1	0.3	1	Linear+	24	3.9	2.943	Test	11
2	0.4	1	Linear+	24	4.98	3.924	Test	11
5	0.7	1	Linear+	24	7.53	6.867	Test	11
3	0.7	1	Linear+	25	6.78	6.867	Test	11
5	0.7	1	Linear+	25	8.34	6.867	Test	11
1	0.3	1	Linear+	25	4.29	2.943	Test	11
4	0.6	1	Linear+	25	6.66	5.886	Test	11
2	0.4	1	Linear+	25	4.35	3.924	Test	11
3	0.7	1	Linear+	26	6.66	6.867	Test	11
2	0.4	1	Linear+	26	4.89	3.924	Test	11
4	0.6	1	Linear+	26	6.45	5.886	Test	11
5	0.7	1	Linear+	26	7.89	6.867	Test	11
1	0.3	1	Linear+	26	4.68	2.943	Test	11
3	0.7	1	Linear+	27	7.32	6.867	Test	11
1	0.3	1	Linear+	27	4.77	2.943	Test	11
5	0.7	1	Linear+	27	7.68	6.867	Test	11
4	0.6	1	Linear+	27	7.38	5.886	Test	11
2	0.4	1	Linear+	27	6.45	3.924	Test	11
3	0.7	1	Linear+	28	7.17	6.867	Test	11
4	0.6	1	Linear+	28	6.69	5.886	Test	11
1	0.3	1	Linear+	28	4.26	2.943	Test	11
2	0.4	1	Linear+	28	5.19	3.924	Test	11
5	0.7	1	Linear+	28	7.47	6.867	Test	11
3	0.7	1	Linear+	29	6.27	6.867	Test	11
1	0.3	1	Linear+	29	4.53	2.943	Test	11
4	0.6	1	Linear+	29	6.66	5.886	Test	11
2	0.4	1	Linear+	29	3.66	3.924	Test	11
5	0.7	1	Linear+	29	7.74	6.867	Test	11
3	0.7	1	Linear+	30	7.44	6.867	Test	11
5	0.7	1	Linear+	30	7.53	6.867	Test	11
1	0.3	1	Linear+	30	3.81	2.943	Test	11
4	0.6	1	Linear+	30	7.14	5.886	Test	11
2	0.4	1	Linear+	30	3.81	3.924	Test	11
3	0.7	1	Linear+	31	5.4	6.867	Test	11
2	0.4	1	Linear+	31	4.29	3.924	Test	11
4	0.6	1	Linear+	31	6.99	5.886	Test	11
1	0.3	1	Linear+	31	3.6	2.943	Test	11
5	0.7	1	Linear+	31	7.86	6.867	Test	11
3	0.7	1	Linear+	32	5.31	6.867	Test	11
4	0.6	1	Linear+	32	6.27	5.886	Test	11
1	0.3	1	Linear+	32	3.45	2.943	Test	11
2	0.4	1	Linear+	32	5.04	3.924	Test	11
5	0.7	1	Linear+	32	7.62	6.867	Test	11
3	0.7	1	Linear+	33	6.99	6.867	Test	11
5	0.7	1	Linear+	33	7.68	6.867	Test	11
1	0.3	1	Linear+	33	3.63	2.943	Test	11
2	0.4	1	Linear+	33	4.74	3.924	Test	11
4	0.6	1	Linear+	33	7.02	5.886	Test	11
3	0.7	1	Linear+	34	5.37	6.867	Test	11
2	0.4	1	Linear+	34	4.86	3.924	Test	11
4	0.6	1	Linear+	34	7.38	5.886	Test	11
1	0.3	1	Linear+	34	3.72	2.943	Test	11
5	0.7	1	Linear+	34	7.95	6.867	Test	11
3	0.7	1	Linear+	35	5.55	6.867	Test	11
1	0.3	1	Linear+	35	3.6	2.943	Test	11
5	0.7	1	Linear+	35	8.31	6.867	Test	11
2	0.4	1	Linear+	35	4.59	3.924	Test	11
4	0.6	1	Linear+	35	7.17	5.886	Test	11
4	0.6	1	Linear+	1	4.533	5.886	Train	12
5	0.7	1	Linear+	1	10.11	6.867	Train	12
2	0.4	1	Linear+	1	0.63	3.924	Train	12
1	0.3	1	Linear+	1	1.74	2.943	Train	12
2	0.4	1	Linear+	2	6.12	3.924	Train	12
5	0.7	1	Linear+	2	4.44	6.867	Train	12
1	0.3	1	Linear+	2	2.76	2.943	Train	12
4	0.6	1	Linear+	2	3.72	5.886	Train	12
1	0.3	1	Linear+	3	2.37	2.943	Train	12
2	0.4	1	Linear+	3	5.25	3.924	Train	12
5	0.7	1	Linear+	3	8.82	6.867	Train	12
4	0.6	1	Linear+	3	2.31	5.886	Train	12
4	0.6	1	Linear+	4	4.83	5.886	Train	12
2	0.4	1	Linear+	4	2.46	3.924	Train	12
1	0.3	1	Linear+	4	2.01	2.943	Train	12
5	0.7	1	Linear+	4	3.99	6.867	Train	12
1	0.3	1	Linear+	5	2.43	2.943	Train	12
5	0.7	1	Linear+	5	2.73	6.867	Train	12
4	0.6	1	Linear+	5	3.9	5.886	Train	12
2	0.4	1	Linear+	5	2.01	3.924	Train	12
4	0.6	1	Linear+	6	6.45	5.886	Train	12
1	0.3	1	Linear+	6	2.76	2.943	Train	12
5	0.7	1	Linear+	6	6.51	6.867	Train	12
2	0.4	1	Linear+	6	2.61	3.924	Train	12
4	0.6	1	Linear+	7	6.15	5.886	Train	12
1	0.3	1	Linear+	7	2.94	2.943	Train	12
2	0.4	1	Linear+	7	4.47	3.924	Train	12
5	0.7	1	Linear+	7	4.38	6.867	Train	12
1	0.3	1	Linear+	8	2.61	2.943	Train	12
2	0.4	1	Linear+	8	3.45	3.924	Train	12
4	0.6	1	Linear+	8	4.98	5.886	Train	12
5	0.7	1	Linear+	8	4.89	6.867	Train	12
2	0.4	1	Linear+	9	3.78	3.924	Train	12
1	0.3	1	Linear+	9	2.46	2.943	Train	12
5	0.7	1	Linear+	9	7.77	6.867	Train	12
4	0.6	1	Linear+	9	4.44	5.886	Train	12
2	0.4	1	Linear+	10	3.21	3.924	Train	12
1	0.3	1	Linear+	10	1.98	2.943	Train	12
5	0.7	1	Linear+	10	7.92	6.867	Train	12
4	0.6	1	Linear+	10	4.65	5.886	Train	12
4	0.6	1	Linear+	11	5.01	5.886	Train	12
1	0.3	1	Linear+	11	3.3	2.943	Train	12
5	0.7	1	Linear+	11	7.05	6.867	Train	12
2	0.4	1	Linear+	11	2.64	3.924	Train	12
5	0.7	1	Linear+	12	8.04	6.867	Train	12
4	0.6	1	Linear+	12	3.93	5.886	Train	12
2	0.4	1	Linear+	12	3.09	3.924	Train	12
1	0.3	1	Linear+	12	2.61	2.943	Train	12
5	0.7	1	Linear+	13	7.02	6.867	Train	12
4	0.6	1	Linear+	13	3.93	5.886	Train	12
2	0.4	1	Linear+	13	4.41	3.924	Train	12
1	0.3	1	Linear+	13	3.36	2.943	Train	12
1	0.3	1	Linear+	14	2.43	2.943	Train	12
2	0.4	1	Linear+	14	4.26	3.924	Train	12
4	0.6	1	Linear+	14	7.38	5.886	Train	12
5	0.7	1	Linear+	14	7.86	6.867	Train	12
4	0.6	1	Linear+	15	4.14	5.886	Train	12
1	0.3	1	Linear+	15	3.42	2.943	Train	12
2	0.4	1	Linear+	15	4.65	3.924	Train	12
5	0.7	1	Linear+	15	6.21	6.867	Train	12
3	0.7	1	Linear+	16	3.39	6.867	Test	12
5	0.7	1	Linear+	16	4.08	6.867	Test	12
1	0.3	1	Linear+	16	3.39	2.943	Test	12
2	0.4	1	Linear+	16	2.94	3.924	Test	12
4	0.6	1	Linear+	16	3.6	5.886	Test	12
3	0.7	1	Linear+	17	4.59	6.867	Test	12
1	0.3	1	Linear+	17	4.32	2.943	Test	12
4	0.6	1	Linear+	17	3.24	5.886	Test	12
5	0.7	1	Linear+	17	7.83	6.867	Test	12
2	0.4	1	Linear+	17	4.38	3.924	Test	12
3	0.7	1	Linear+	18	4.2	6.867	Test	12
2	0.4	1	Linear+	18	5.55	3.924	Test	12
1	0.3	1	Linear+	18	2.97	2.943	Test	12
4	0.6	1	Linear+	18	3.96	5.886	Test	12
5	0.7	1	Linear+	18	7.38	6.867	Test	12
3	0.7	1	Linear+	19	4.41	6.867	Test	12
4	0.6	1	Linear+	19	4.17	5.886	Test	12
2	0.4	1	Linear+	19	2.43	3.924	Test	12
5	0.7	1	Linear+	19	7.11	6.867	Test	12
1	0.3	1	Linear+	19	2.7	2.943	Test	12
3	0.7	1	Linear+	20	3.69	6.867	Test	12
5	0.7	1	Linear+	20	7.29	6.867	Test	12
4	0.6	1	Linear+	20	4.59	5.886	Test	12
1	0.3	1	Linear+	20	5.1	2.943	Test	12
2	0.4	1	Linear+	20	3.99	3.924	Test	12
3	0.7	1	Linear+	21	3.36	6.867	Test	12
4	0.6	1	Linear+	21	5.91	5.886	Test	12
2	0.4	1	Linear+	21	3.39	3.924	Test	12
5	0.7	1	Linear+	21	5.34	6.867	Test	12
1	0.3	1	Linear+	21	4.56	2.943	Test	12
3	0.7	1	Linear+	22	3.75	6.867	Test	12
1	0.3	1	Linear+	22	5.25	2.943	Test	12
5	0.7	1	Linear+	22	4.05	6.867	Test	12
2	0.4	1	Linear+	22	4.17	3.924	Test	12
4	0.6	1	Linear+	22	7.11	5.886	Test	12
3	0.7	1	Linear+	23	4.14	6.867	Test	12
2	0.4	1	Linear+	23	4.62	3.924	Test	12
5	0.7	1	Linear+	23	6.84	6.867	Test	12
4	0.6	1	Linear+	23	5.94	5.886	Test	12
1	0.3	1	Linear+	23	2.97	2.943	Test	12
3	0.7	1	Linear+	24	4.26	6.867	Test	12
2	0.4	1	Linear+	24	3.12	3.924	Test	12
4	0.6	1	Linear+	24	3.6	5.886	Test	12
5	0.7	1	Linear+	24	4.68	6.867	Test	12
1	0.3	1	Linear+	24	2.49	2.943	Test	12
3	0.7	1	Linear+	25	4.95	6.867	Test	12
1	0.3	1	Linear+	25	3.51	2.943	Test	12
5	0.7	1	Linear+	25	5.76	6.867	Test	12
2	0.4	1	Linear+	25	3.21	3.924	Test	12
4	0.6	1	Linear+	25	5.07	5.886	Test	12
3	0.7	1	Linear+	26	3.39	6.867	Test	12
4	0.6	1	Linear+	26	4.11	5.886	Test	12
2	0.4	1	Linear+	26	3.06	3.924	Test	12
1	0.3	1	Linear+	26	2.88	2.943	Test	12
5	0.7	1	Linear+	26	5.85	6.867	Test	12
3	0.7	1	Linear+	27	4.02	6.867	Test	12
5	0.7	1	Linear+	27	7.2	6.867	Test	12
1	0.3	1	Linear+	27	2.94	2.943	Test	12
4	0.6	1	Linear+	27	3.96	5.886	Test	12
2	0.4	1	Linear+	27	5.31	3.924	Test	12
3	0.7	1	Linear+	28	5.52	6.867	Test	12
2	0.4	1	Linear+	28	5.07	3.924	Test	12
4	0.6	1	Linear+	28	4.56	5.886	Test	12
1	0.3	1	Linear+	28	3.27	2.943	Test	12
5	0.7	1	Linear+	28	6.72	6.867	Test	12
3	0.7	1	Linear+	29	4.92	6.867	Test	12
1	0.3	1	Linear+	29	2.73951219512195	2.943	Test	12
5	0.7	1	Linear+	29	7.14	6.867	Test	12
2	0.4	1	Linear+	29	4.68	3.924	Test	12
4	0.6	1	Linear+	29	5.97	5.886	Test	12
3	0.7	1	Linear+	30	5.34	6.867	Test	12
5	0.7	1	Linear+	30	7.02	6.867	Test	12
2	0.4	1	Linear+	30	3.96	3.924	Test	12
1	0.3	1	Linear+	30	2.94	2.943	Test	12
4	0.6	1	Linear+	30	5.19	5.886	Test	12
3	0.7	1	Linear+	31	5.04	6.867	Test	12
4	0.6	1	Linear+	31	6.84	5.886	Test	12
2	0.4	1	Linear+	31	3.39	3.924	Test	12
5	0.7	1	Linear+	31	7.5	6.867	Test	12
1	0.3	1	Linear+	31	3.72	2.943	Test	12
3	0.7	1	Linear+	32	5.16	6.867	Test	12
5	0.7	1	Linear+	32	7.56	6.867	Test	12
2	0.4	1	Linear+	32	4.44	3.924	Test	12
1	0.3	1	Linear+	32	2.76	2.943	Test	12
4	0.6	1	Linear+	32	6	5.886	Test	12
3	0.7	1	Linear+	33	3.48	6.867	Test	12
4	0.6	1	Linear+	33	6	5.886	Test	12
5	0.7	1	Linear+	33	4.65	6.867	Test	12
1	0.3	1	Linear+	33	3.39	2.943	Test	12
2	0.4	1	Linear+	33	3.39	3.924	Test	12
3	0.7	1	Linear+	34	5.07	6.867	Test	12
1	0.3	1	Linear+	34	3.06	2.943	Test	12
4	0.6	1	Linear+	34	5.52	5.886	Test	12
2	0.4	1	Linear+	34	3.45	3.924	Test	12
5	0.7	1	Linear+	34	7.47	6.867	Test	12
3	0.7	1	Linear+	35	4.71	6.867	Test	12
2	0.4	1	Linear+	35	5.16	3.924	Test	12
4	0.6	1	Linear+	35	5.28	5.886	Test	12
5	0.7	1	Linear+	35	7.17	6.867	Test	12
1	0.3	1	Linear+	35	2.94	2.943	Test	12
5	0.7	1	Linear+	1	5.07	6.867	Train	14
2	0.4	1	Linear+	1	1.17	3.924	Train	14
1	0.3	1	Linear+	1	2.47181818181818	2.943	Train	14
4	0.6	1	Linear+	1	7.26	5.886	Train	14
4	0.6	1	Linear+	2	5.31	5.886	Train	14
5	0.7	1	Linear+	2	8.28	6.867	Train	14
1	0.3	1	Linear+	2	2.262	2.943	Train	14
2	0.4	1	Linear+	2	5.61	3.924	Train	14
5	0.7	1	Linear+	3	9.12	6.867	Train	14
4	0.6	1	Linear+	3	7.05	5.886	Train	14
1	0.3	1	Linear+	3	1.47	2.943	Train	14
2	0.4	1	Linear+	3	4.11	3.924	Train	14
1	0.3	1	Linear+	4	0.6	2.943	Train	14
5	0.7	1	Linear+	4	5.7821052631579	6.867	Train	14
2	0.4	1	Linear+	4	3.06	3.924	Train	14
4	0.6	1	Linear+	4	8.85	5.886	Train	14
4	0.6	1	Linear+	5	4.56	5.886	Train	14
2	0.4	1	Linear+	5	3.75	3.924	Train	14
5	0.7	1	Linear+	5	5.79	6.867	Train	14
1	0.3	1	Linear+	5	1.86	2.943	Train	14
5	0.7	1	Linear+	6	5.97	6.867	Train	14
4	0.6	1	Linear+	6	7.47	5.886	Train	14
1	0.3	1	Linear+	6	1.29	2.943	Train	14
2	0.4	1	Linear+	6	2.7	3.924	Train	14
5	0.7	1	Linear+	7	4.71	6.867	Train	14
2	0.4	1	Linear+	7	3.72	3.924	Train	14
4	0.6	1	Linear+	7	5.85	5.886	Train	14
1	0.3	1	Linear+	7	2.25	2.943	Train	14
2	0.4	1	Linear+	8	3.69	3.924	Train	14
5	0.7	1	Linear+	8	5.4	6.867	Train	14
4	0.6	1	Linear+	8	5.76	5.886	Train	14
1	0.3	1	Linear+	8	3.72	2.943	Train	14
5	0.7	1	Linear+	9	7.86	6.867	Train	14
4	0.6	1	Linear+	9	5.1	5.886	Train	14
2	0.4	1	Linear+	9	4.5	3.924	Train	14
1	0.3	1	Linear+	9	3.99	2.943	Train	14
5	0.7	1	Linear+	10	8.01	6.867	Train	14
2	0.4	1	Linear+	10	3.54	3.924	Train	14
1	0.3	1	Linear+	10	4.17	2.943	Train	14
4	0.6	1	Linear+	10	6.09	5.886	Train	14
2	0.4	1	Linear+	11	3.45	3.924	Train	14
5	0.7	1	Linear+	11	7.83	6.867	Train	14
4	0.6	1	Linear+	11	5.55	5.886	Train	14
1	0.3	1	Linear+	11	3.9	2.943	Train	14
4	0.6	1	Linear+	12	6.03	5.886	Train	14
5	0.7	1	Linear+	12	8.37	6.867	Train	14
1	0.3	1	Linear+	12	4.02	2.943	Train	14
2	0.4	1	Linear+	12	4.71	3.924	Train	14
2	0.4	1	Linear+	13	4.98	3.924	Train	14
1	0.3	1	Linear+	13	2.76	2.943	Train	14
5	0.7	1	Linear+	13	7.38	6.867	Train	14
4	0.6	1	Linear+	13	5.73	5.886	Train	14
1	0.3	1	Linear+	14	2.64	2.943	Train	14
2	0.4	1	Linear+	14	5.19	3.924	Train	14
5	0.7	1	Linear+	14	7.14	6.867	Train	14
4	0.6	1	Linear+	14	5.61	5.886	Train	14
5	0.7	1	Linear+	15	6.39	6.867	Train	14
2	0.4	1	Linear+	15	4.47	3.924	Train	14
4	0.6	1	Linear+	15	6.36	5.886	Train	14
1	0.3	1	Linear+	15	2.91	2.943	Train	14
3	0.7	1	Linear+	16	3.98923076923077	6.867	Test	14
5	0.7	1	Linear+	16	6.39	6.867	Test	14
4	0.6	1	Linear+	16	6.15	5.886	Test	14
1	0.3	1	Linear+	16	3.42	2.943	Test	14
2	0.4	1	Linear+	16	3.21	3.924	Test	14
3	0.7	1	Linear+	17	5.67	6.867	Test	14
1	0.3	1	Linear+	17	3.48	2.943	Test	14
4	0.6	1	Linear+	17	5.58	5.886	Test	14
2	0.4	1	Linear+	17	3.81	3.924	Test	14
5	0.7	1	Linear+	17	7.11	6.867	Test	14
3	0.7	1	Linear+	18	4.38	6.867	Test	14
4	0.6	1	Linear+	18	5.73	5.886	Test	14
2	0.4	1	Linear+	18	2.94	3.924	Test	14
5	0.7	1	Linear+	18	7.05	6.867	Test	14
1	0.3	1	Linear+	18	2.73	2.943	Test	14
3	0.7	1	Linear+	19	5.49	6.867	Test	14
2	0.4	1	Linear+	19	4.17	3.924	Test	14
5	0.7	1	Linear+	19	8.04	6.867	Test	14
4	0.6	1	Linear+	19	6.03	5.886	Test	14
[truncated: 21,841 more rows]
